# Supplementary material for: The AP2/ERF Gene Family in Camphor Tree: Structure, Evolution, and Transcriptional Response to Epicoccum Infection
Source: Plants (Basel). 2025 Aug 28;14(17):2694. doi: 10.3390/plants14172694 (PMC12429921; doi:10.3390/plants14172694)
Supplement: Supplementary file 1 [file plants-14-02694-s001.zip]

Archive with 1 entries (1 files):
- plants-3802162-supplementary.xlsx
