# Supplementary material for: The AP2/ERF Gene Family in Camphor Tree: Structure, Evolution, and Transcriptional Response to Epicoccum Infection
Source: Plants (Basel). 2025 Aug 28;14(17):2694. doi: 10.3390/plants14172694 (PMC12429921; doi:10.3390/plants14172694)
Supplement: Supplementary file 1 [file plants-14-02694-s001.zip › plants-3802162-supplementary.xlsx]

## Sheet: Table S1
Table S1. Classification and re-naming of CoAP2/ERF genes.
Subfamily	Gene_ID	Symbol
AP2	Ccam01g00201	CoAP2#1
	Ccam01g02864	CoAP2#2
	Ccam01g03994	CoAP2#3
	Ccam02g00127	CoAP2#4
	Ccam02g00263	CoAP2#5
	Ccam02g02197	CoAP2#6
	Ccam02g02887	CoAP2#7
	Ccam02g03179	CoAP2#8
	Ccam02g03605	CoAP2#9
	Ccam03g01492	CoAP2#10
	Ccam03g02935	CoAP2#11
	Ccam04g00291	CoAP2#12
	Ccam04g01660	CoAP2#13
	Ccam04g01786	CoAP2#14
	Ccam05g02906	CoAP2#15
	Ccam05g02907	CoAP2#16
	Ccam06g02277	CoAP2#17
	Ccam08g01948	CoAP2#18
	Ccam08g02105	CoAP2#19
	Ccam09g00563	CoAP2#20
	Ccam11g01656	CoAP2#21
	Ccam11g02089	CoAP2#22
	Ccam12g00986	CoAP2#23
ERF	Ccam01g00539	CoERF#1
	Ccam01g00575	CoERF#2
	Ccam01g00764	CoERF#3
	Ccam01g00953	CoERF#4
	Ccam01g02276	CoERF#5
	Ccam01g02585	CoERF#6
	Ccam01g02645	CoERF#7
	Ccam01g03367	CoERF#8
	Ccam01g03444	CoERF#9
	Ccam01g03892	CoERF#10
	Ccam02g00362	CoERF#11
	Ccam02g00387	CoERF#12
	Ccam02g01370	CoERF#13
	Ccam02g02182	CoERF#14
	Ccam02g02957	CoERF#15
	Ccam02g03135	CoERF#16
	Ccam02g04014	CoERF#17
	Ccam03g00133	CoERF#18
	Ccam03g00280	CoERF#19
	Ccam03g00415	CoERF#20
	Ccam03g00598	CoERF#21
	Ccam03g00648	CoERF#22
	Ccam03g00807	CoERF#23
	Ccam03g01153	CoERF#24
	Ccam03g01201	CoERF#25
	Ccam03g01202	CoERF#26
	Ccam03g01203	CoERF#27
	Ccam03g01273	CoERF#28
	Ccam03g01577	CoERF#29
	Ccam03g02215	CoERF#30
	Ccam03g02513	CoERF#31
	Ccam03g02987	CoERF#32
	Ccam03g02989	CoERF#33
	Ccam03g03008	CoERF#34
	Ccam03g03130	CoERF#35
	Ccam03g03132	CoERF#36
	Ccam03g03390	CoERF#37
	Ccam03g03761	CoERF#38
	Ccam03g03806	CoERF#39
	Ccam03g03980	CoERF#40
	Ccam03g04112	CoERF#41
	Ccam04g00864	CoERF#42
	Ccam04g00982	CoERF#43
	Ccam04g00983	CoERF#44
	Ccam04g00984	CoERF#45
	Ccam04g01911	CoERF#46
	Ccam05g00236	CoERF#47
	Ccam05g00306	CoERF#48
	Ccam05g00862	CoERF#49
	Ccam05g02143	CoERF#50
	Ccam05g02316	CoERF#51
	Ccam05g02317	CoERF#52
	Ccam05g02524	CoERF#53
	Ccam06g00520	CoERF#54
	Ccam06g00522	CoERF#55
	Ccam06g00616	CoERF#56
	Ccam06g00822	CoERF#57
	Ccam06g00864	CoERF#58
	Ccam06g00887	CoERF#59
	Ccam06g01538	CoERF#60
	Ccam06g01540	CoERF#61
	Ccam06g01573	CoERF#62
	Ccam06g02135	CoERF#63
	Ccam07g00593	CoERF#64
	Ccam07g01024	CoERF#65
	Ccam07g01826	CoERF#66
	Ccam07g01828	CoERF#67
	Ccam07g01829	CoERF#68
	Ccam07g01830	CoERF#69
	Ccam07g01832	CoERF#70
	Ccam07g01833	CoERF#71
	Ccam07g01834	CoERF#72
	Ccam07g01836	CoERF#73
	Ccam07g01837	CoERF#74
	Ccam07g01838	CoERF#75
	Ccam07g01840	CoERF#76
	Ccam07g01845	CoERF#77
	Ccam07g01904	CoERF#78
	Ccam07g02215	CoERF#79
	Ccam07g02216	CoERF#80
	Ccam07g02369	CoERF#81
	Ccam07g02371	CoERF#82
	Ccam07g02372	CoERF#83
	Ccam07g02373	CoERF#84
	Ccam07g02390	CoERF#85
	Ccam08g00033	CoERF#86
	Ccam08g00072	CoERF#87
	Ccam08g00300	CoERF#88
	Ccam08g00301	CoERF#89
	Ccam08g00302	CoERF#90
	Ccam08g00303	CoERF#91
	Ccam08g00304	CoERF#92
	Ccam08g00305	CoERF#93
	Ccam08g00306	CoERF#94
	Ccam08g00308	CoERF#95
	Ccam08g00309	CoERF#96
	Ccam08g00311	CoERF#97
	Ccam08g00313	CoERF#98
	Ccam08g00366	CoERF#99
	Ccam08g00620	CoERF#100
	Ccam08g00625	CoERF#101
	Ccam08g01752	CoERF#102
	Ccam08g02117	CoERF#103
	Ccam09g00084	CoERF#104
	Ccam09g00086	CoERF#105
	Ccam09g00087	CoERF#106
	Ccam09g01507	CoERF#107
	Ccam09g01693	CoERF#108
	Ccam09g01867	CoERF#109
	Ccam09g02045	CoERF#110
	Ccam10g00132	CoERF#111
	Ccam10g01321	CoERF#112
	Ccam10g01617	CoERF#113
	Ccam10g01697	CoERF#114
	Ccam10g01698	CoERF#115
	Ccam11g00212	CoERF#116
	Ccam11g00213	CoERF#117
	Ccam11g00277	CoERF#118
	Ccam11g00597	CoERF#119
	Ccam11g00668	CoERF#120
	Ccam11g02018	CoERF#121
	Ccam11g02019	CoERF#122
	Ccam11g02039	CoERF#123
	Ccam12g00054	CoERF#124
	Ccam12g00427	CoERF#125
	Ccam12g00432	CoERF#126
	Ccam12g00492	CoERF#127
	Ccam12g00587	CoERF#128
RAV	Ccam03g03275	CoRAV#1
	Ccam04g00650	CoRAV#2
	Ccam05g02484	CoRAV#3

## Sheet: Table S2
Table S2. Conserved sequences of identifed motifs and the number of each motif in subfamilies.
motif id	motif sequence	AP2 (23)	ERF (128)	RAV (3)
motif_1	VWLGTFDTAEEAARAYDVAALALRGRRAVLNFP	22	129	3
motif_2	YRGVRQRPWGK	23	121	3
motif_3	LGGYDTEEAAARAYDLAALKYWGPTTDINFPLSBYEKELEEMKNMTKZEY	23
motif_4	WAAEIRDPRKK	7	125	3
motif_5	ASLRRKSSGFSRGASKYRGVTRHHQHGRWZARIGRVAGNKD	16
motif_6	DSASLLPRPASSSPKDIQAAAAAAAAAFR		35
motif_7	RYEAHLWDNSCWNEGQTRKGR	16
motif_8	EFVDEEALFAMPKLLENMAEGMLLSPPRL		21
motif_9	GSLILLNVSEDPCSTCGLGIEDCLGCNLFSPPY		11
motif_10	DVGKLNRLVIPKQHAEKNFPLQIGSDCKGLLLNFEDGQGKVWRFRYSYWN			3

## Sheet: Table S3
Table S3. Collinear gene pairs.
Gene pair	Location	Symbol	Gene_ID	Start	End	Location	Symbol	Gene_ID	Start	End
#1	Chr1	CoAP2#1	Ccam01g00201	3229304	3238215	Chr12	CoAP2#23	Ccam12g00986	14339227	14344479
#2	Chr1	CoERF#1	Ccam01g00539	8138824	8139465	Chr9	CoERF#106	Ccam09g00087	1691530	1692207
#3	Chr1	CoERF#3	Ccam01g00764	10993609	10994307	Chr1	CoERF#5	Ccam01g02276	56090906	56091610
#4	Chr1	CoERF#4	Ccam01g00953	14038612	14039502	Chr1	CoERF#6	Ccam01g02585	61952463	61953263
#5	Chr1	CoERF#5	Ccam01g02276	56090906	56091610	Chr2	CoERF#17	Ccam02g04014	73258870	73259403
#6	Chr1	CoAP2#2	Ccam01g02864	66148776	66152964	Chr2	CoAP2#9	Ccam02g03605	67963663	67967806
#7	Chr1	CoAP2#2	Ccam01g02864	66148776	66152964	Chr4	CoAP2#13	Ccam04g01660	20918877	20922481
#8	Chr1	CoAP2#3	Ccam01g03994	81986443	81990570	Chr3	CoAP2#10	Ccam03g01492	20983683	20988845
#9	Chr2	CoAP2#4	Ccam02g00127	2257091	2260055	Chr8	CoAP2#19	Ccam08g02105	40232068	40234778
#10	Chr2	CoAP2#5	Ccam02g00263	3977241	3982936	Chr8	CoAP2#18	Ccam08g01948	37915848	37920511
#11	Chr2	CoERF#11	Ccam02g00362	5523497	5524199	Chr8	CoERF#102	Ccam08g01752	33725532	33726518
#12	Chr2	CoERF#15	Ccam02g02957	58890508	58891391	Chr4	CoERF#46	Ccam04g01911	24034298	24035315
#13	Chr2	CoERF#16	Ccam02g03135	61585021	61586301	Chr4	/	Ccam04g01806	22654722	22655747
#14	Chr2	CoAP2#8	Ccam02g03179	62189714	62192492	Chr4	CoAP2#14	Ccam04g01786	22401240	22403807
#15	Chr2	CoAP2#9	Ccam02g03605	67963663	67967806	Chr4	CoAP2#13	Ccam04g01660	20918877	20922481
#16	Chr3	CoERF#18	Ccam03g00133	1558650	1559612	Chr8	CoERF#87	Ccam08g00072	1206510	1207523
#17	Chr3	CoERF#18	Ccam03g00133	1558650	1559612	Chr9	CoERF#110	Ccam09g02045	44465195	44466217
#18	Chr3	CoERF#19	Ccam03g00280	3394244	3394891	Chr5	CoERF#47	Ccam05g00236	3944870	3945628
#19	Chr3	CoERF#19	Ccam03g00280	3394244	3394891	Chr8	CoERF#99	Ccam08g00366	4702266	4702946
#20	Chr3	CoERF#19	Ccam03g00280	3394244	3394891	Chr9	CoERF#109	Ccam09g01867	42309357	42310133
#21	Chr3	CoERF#20	Ccam03g00415	4965444	4965920	Chr8	CoERF#101	Ccam08g00625	7732002	7732460
#22	Chr3	CoERF#22	Ccam03g00648	8242982	8245687	Chr3	CoERF#39	Ccam03g03806	77611309	77612117
#23	Chr3	CoERF#25	Ccam03g01201	16286601	16286981	Chr9	CoERF#104	Ccam09g00084	1660384	1660785
#24	Chr3	CoERF#26	Ccam03g01202	16292911	16293384	Chr9	CoERF#105	Ccam09g00086	1676056	1682026
#25	Chr3	CoERF#27	Ccam03g01203	16315223	16315837	Chr9	CoERF#106	Ccam09g00087	1691530	1692207
#26	Chr3	CoAP2#11	Ccam03g02935	65803810	65807626	Chr6	CoAP2#17	Ccam06g02277	38776365	38779815
#27	Chr3	CoERF#32	Ccam03g02987	66691497	66692288	Chr6	CoERF#60	Ccam06g01538	23940476	23941282
#28	Chr3	CoERF#32	Ccam03g02987	66691497	66692288	Chr7	CoERF#81	Ccam07g02369	43548541	43549296
#29	Chr3	CoERF#33	Ccam03g02989	66721659	66729617	Chr6	CoERF#61	Ccam06g01540	23974136	23975128
#30	Chr3	CoERF#33	Ccam03g02989	66721659	66729617	Chr7	CoERF#82	Ccam07g02371	43576199	43577203
#31	Chr3	CoERF#34	Ccam03g03008	67014268	67015026	Chr6	CoERF#56	Ccam06g00616	12253158	12253874
#32	Chr3	CoERF#34	Ccam03g03008	67014268	67015026	Chr6	CoERF#62	Ccam06g01573	24356498	24357265
#33	Chr3	CoERF#34	Ccam03g03008	67014268	67015026	Chr7	CoERF#85	Ccam07g02390	43727096	43727845
#34	Chr3	CoERF#35	Ccam03g03130	68957655	68958329	Chr7	CoERF#75	Ccam07g01838	37696336	37696956
#35	Chr3	CoERF#36	Ccam03g03132	68973033	68973875	Chr7	CoERF#77	Ccam07g01845	37763748	37764545
#36	Chr3	CoRAV#1	Ccam03g03275	70939084	70940349	Chr6	/	Ccam06g01907	29419167	29420222
#37	Chr3	CoRAV#1	Ccam03g03275	70939084	70940349	Chr7	/	Ccam07g02057	40234793	40235896
#38	Chr3	CoERF#37	Ccam03g03390	72373670	72374206	Chr6	CoERF#63	Ccam06g02135	34370013	34370510
#39	Chr3	CoERF#37	Ccam03g03390	72373670	72374206	Chr7	CoERF#78	Ccam07g01904	38495952	38496479
#40	Chr4	CoAP2#12	Ccam04g00291	3355144	3359175	Chr5	CoAP2#15	Ccam05g02906	56271322	56275677
#41	Chr4	CoRAV#2	Ccam04g00650	7926839	7929218	Chr5	CoRAV#3	Ccam05g02484	50134684	50135736
#42	Chr4	CoERF#42	Ccam04g00864	10585363	10587366	Chr5	CoERF#50	Ccam05g02143	44441661	44443701
#43	Chr5	CoERF#47	Ccam05g00236	3944870	3945628	Chr8	CoERF#99	Ccam08g00366	4702266	4702946
#44	Chr5	CoERF#47	Ccam05g00236	3944870	3945628	Chr9	CoERF#109	Ccam09g01867	42309357	42310133
#45	Chr5	CoERF#49	Ccam05g00862	13277631	13278149	Chr8	CoERF#100	Ccam08g00620	7661304	7661828
#46	Chr6	CoERF#56	Ccam06g00616	12253158	12253874	Chr6	CoERF#62	Ccam06g01573	24356498	24357265
#47	Chr6	CoERF#56	Ccam06g00616	12253158	12253874	Chr7	CoERF#85	Ccam07g02390	43727096	43727845
#48	Chr6	CoERF#60	Ccam06g01538	23940476	23941282	Chr7	CoERF#81	Ccam07g02369	43548541	43549296
#49	Chr6	CoERF#61	Ccam06g01540	23974136	23975128	Chr7	CoERF#82	Ccam07g02371	43576199	43577203
#50	Chr6	CoERF#62	Ccam06g01573	24356498	24357265	Chr7	CoERF#85	Ccam07g02390	43727096	43727845
#51	Chr6	CoERF#63	Ccam06g02135	34370013	34370510	Chr7	CoERF#78	Ccam07g01904	38495952	38496479
#52	Chr8	CoERF#87	Ccam08g00072	1206510	1207523	Chr9	CoERF#110	Ccam09g02045	44465195	44466217
#53	Chr8	CoERF#91	Ccam08g00303	4005836	4006567	Chr9	CoERF#107	Ccam09g01507	37504998	37505837
#54	Chr8	CoERF#99	Ccam08g00366	4702266	4702946	Chr9	CoERF#109	Ccam09g01867	42309357	42310133
#55	Chr10	CoERF#111	Ccam10g00132	4332696	4333700	Chr3	CoERF#31	Ccam03g02513	57784464	57785369
#56	Chr10	CoERF#111	Ccam10g00132	4332696	4333700	Chr12	CoERF#128	Ccam12g00587	8197753	8198682
#57	Chr10	CoERF#112	Ccam10g01321	33322640	33323482	Chr5	CoERF#53	Ccam05g02524	50903033	50904022
#58	Chr10	CoERF#113	Ccam10g01617	37301969	37303006	Chr11	CoERF#118	Ccam11g00277	3962232	3963260
#59	Chr10	CoERF#114	Ccam10g01697	38210071	38211104	Chr11	CoERF#116	Ccam11g00212	2937126	2938462
#60	Chr11	CoAP2#21	Ccam11g01656	31752504	31757513	Chr2	CoAP2#6	Ccam02g02197	48285234	48290689
#61	Chr11	CoAP2#21	Ccam11g01656	31752504	31757513	Chr4	CoAP2#12	Ccam04g00291	3355144	3359175
#62	Chr11	CoERF#123	Ccam11g02039	36551060	36551662	Chr3	CoERF#28	Ccam03g01273	17331264	17331884
#63	Chr12	CoERF#125	Ccam12g00427	5999989	6000852	Chr7	CoERF#79	Ccam07g02215	41995062	41995667
#64	Chr12	CoERF#128	Ccam12g00587	8197753	8198682	Chr3	CoERF#31	Ccam03g02513	57784464	57785369

## Sheet: Table S4
Table S4. Trend analysis of CoAP2/ERF genes.
GeneID	Profile	S1	S2	S3	S4
CoAP2#6	0	0	-0.2	-0.57	-1.3
CoERF#126	0	0	-1.19	-1.29	-1.88
CoERF#122	0	0	-0.32	-0.28	-0.53
CoERF#44	1	0	-1.85	-5.32	-3.23
CoERF#43	1	0	-1.5	-3.3	-1.64
CoAP2#15	1	0	-1.06	-1.68	-1.08
CoERF#65	1	0	-1.42	-3.29	-1.66
CoERF#69	1	0	-1.97	-2.81	-1.96
CoERF#35	1	0	-0.41	-0.66	-0.42
CoERF#67	1	0	-1.2	-1.97	-1.52
CoERF#76	1	0	-1.28	-2.22	-1.58
CoERF#24	1	0	-2.01	-2.78	-1.29
CoERF#75	2	0	-3.5	-5.12	-4.17
CoERF#31	2	0	-0.84	-0.9	-0.72
CoERF#52	2	0	-0.84	-1.09	-1.08
CoERF#11	2	0	-1.05	-0.87	-0.95
CoERF#63	2	0	-1.13	-1.63	-1.24
CoERF#117	2	0	-1.23	-1.34	-0.97
CoERF#42	3	0	-5.01	-3.94	-1.71
CoERF#88	3	0	-0.76	-1.13	0.51
CoERF#90	3	0	-0.95	-1.66	-0.13
CoRAV#2	3	0	-0.9	-0.63	-0.28
CoERF#40	3	0	-1.25	-1.08	-0.34
CoERF#66	3	0	-1.46	-1.14	-0.16
CoERF#37	3	0	-0.54	-0.29	0.01
CoERF#78	3	0	-0.96	-0.95	-0.15
CoERF#14	5	0	-0.98	-0.1	-0.04
CoERF#74	6	0	-1.73	-0.21	1.39
CoERF#28	6	0	-0.79	0.52	2.89
CoERF#33	6	0	-0.62	-0.25	0.78
CoERF#115	6	0	-0.9	0.9	2.1
CoERF#15	7	0	2.04	-8.21	-8.21
CoAP2#12	9	0	0.03	-0.05	-1.14
CoERF#55	10	0	0.31	-0.68	2.55
CoERF#107	10	0	0.24	0.08	0.6
CoERF#13	10	0	0.06	0.04	0.33
CoERF#41	12	0	-0.18	0.69	1.03
CoERF#39	12	0	-0.17	0.61	0.44
CoERF#70	12	0	0.13	1.42	1.49
CoERF#111	12	0	0.41	1.43	1.3
CoERF#59	12	0	0.33	2.84	3.63
CoERF#56	13	0	3.19	1	-1.95
CoERF#127	13	0	1.45	-1.83	-3.65
CoERF#71	13	0	0.36	-1.21	-2.82
CoERF#3	13	0	0.67	0.23	-0.15
CoAP2#13	13	0	1.12	0.5	-0.63
CoAP2#2	13	0	0.74	0.16	-0.67
CoERF#102	13	0	1.28	-0.38	-2.14
CoERF#112	13	0	0.78	0.49	-0.71
CoERF#85	14	0	1.21	0.42	0.04
CoERF#47	14	0	1.07	0.2	0.48
CoERF#18	14	0	1.85	0.42	-0.16
CoERF#110	14	0	1.17	0.65	0.44
CoRAV#1	15	0	0.32	-0.14	0.28
CoERF#2	15	0	0.42	0	0.75
CoERF#17	16	0	2.07	1.8	0.86
CoERF#5	16	0	0.8	1.06	-0.05
CoAP2#5	16	0	2.14	1.8	0.94
CoAP2#8	16	0	1.57	1.05	0.39
CoERF#34	16	0	1.83	1.71	0.77
CoAP2#14	16	0	1.23	0.9	0.41
CoERF#72	17	0	6.96	7.69	7.57
CoERF#10	17	0	1.56	1.36	0.9
CoRAV#3	17	0	0.95	0.75	0.75
CoERF#108	17	0	1	1.12	1.16
CoERF#99	17	0	3.93	2.76	2.7
CoERF#49	17	0	1.21	0.84	0.72
CoERF#30	17	0	0.75	0.72	0.56
CoERF#1	17	0	3.33	3.7	4.69
CoERF#51	17	0	1.51	1.58	1.14
CoERF#61	17	0	1.68	2.38	2.51
CoERF#123	17	0	0.58	0.65	0.88
CoERF#103	18	0	0.78	1.65	0.99
CoERF#87	18	0	0.92	1.62	0.71
CoERF#101	19	0	0.88	0.77	1.93
CoERF#93	19	0	2.22	2.9	4.62
CoERF#23	19	0	0.23	1.38	1.99
CoERF#27	19	0	-0.02	1.12	2.8
CoERF#53	19	0	0.56	1.27	1.27
CoAP2#20	19	0	0.43	1.23	1.46
CoERF#60	19	0	1	1.45	2.16
CoERF#79	19	0	1.75	3.19	3.57
CoERF#100	19	0	1.9	2.15	4.05
CoERF#32	19	0	0.35	0.88	1.31
CoERF#81	19	0	1.35	2.39	2.51
CoERF#64	19	0	0.27	0.43	0.71

## Sheet: Table S5
Table S5. Differentially expressed genes between uninfected and E. poaceicola-infected camphor tree leaves.
Gene_ID	C1_count	C2_count	C3_count	T1_count	T2_count	T3_count	C1_fpkm	C2_fpkm	C3_fpkm	T1_fpkm	T2_fpkm	T3_fpkm	C_mean	T_mean	log2(fc)	PValue	FDR	Symbol	KEGG_A_class	KEGG_B_class	K_ID	TF_family	Description	Pathway	GO Component	GO Function	GO Process
Ccam01g03124	10	8	18	38661	20596	12280	0.962	0.629	1.647	3484.73	2376.13	1365.43	1.07933	2408.76	11.1239	#######	2.48e-97	F6'H2	-	-	-	--	RWR74169.1 Isopenicillin N synthase [Cinnamomum micranthum f. kanehirae]	-	-	GO:0016491//oxidoreductase activity	-
Ccam03g03140	25	16	12	13563	19631	7581	1.617	0.827	0.727	814.269	1508.43	561.42	1.057	961.373	9.82898	1e-96	1.27e-92	HTH	-	-	-	--	RWR80736.1 protein HOTHEAD-like protein isoform X2 [Cinnamomum micranthum f. kanehirae]	-	-	GO:0008767//UDP-galactopyranose mutase activity;GO:0008812//choline dehydrogenase activity;GO:0016491//oxidoreductase activity;GO:0016614//oxidoreductase activity, acting on CH-OH group of donors;GO:0016701//oxidoreductase activity, acting on single donors with incorporation of molecular oxygen;GO:0045550//geranylgeranyl reductase activity;GO:0050660//flavin adenine dinucleotide binding	GO:0006744//ubiquinone biosynthetic process;GO:0009273//peptidoglycan-based cell wall biogenesis;GO:0015995//chlorophyll biosynthetic process;GO:0019285//glycine betaine biosynthetic process from choline;GO:0030494//bacteriochlorophyll biosynthetic process
Ccam03g03138	5	9	8	8897	13139	4974	0.154	0.247	0.252	274.011	517.907	188.964	0.217667	326.961	10.5528	7.76e-89	6.52e-85	HTH	-	-	-	--	RWR80747.1 Glucose-methanol-choline oxidoreductase, C-terminal [Cinnamomum micranthum f. kanehirae]	-	-	GO:0008767//UDP-galactopyranose mutase activity;GO:0008812//choline dehydrogenase activity;GO:0016491//oxidoreductase activity;GO:0016614//oxidoreductase activity, acting on CH-OH group of donors;GO:0016701//oxidoreductase activity, acting on single donors with incorporation of molecular oxygen;GO:0045550//geranylgeranyl reductase activity;GO:0050660//flavin adenine dinucleotide binding	GO:0006744//ubiquinone biosynthetic process;GO:0009273//peptidoglycan-based cell wall biogenesis;GO:0015995//chlorophyll biosynthetic process;GO:0019285//glycine betaine biosynthetic process from choline;GO:0030494//bacteriochlorophyll biosynthetic process
Ccam12g00569	13	2	17	11690	9132	4095	1.505	0.189	1.872	1267.99	1267.82	547.938	1.18867	1027.92	9.75617	5.64e-66	3.56e-62	SE2	Metabolism;Metabolism	Global and overview maps;Carbohydrate metabolism	K01183;K01183	--	RWR96496.1 acidic endochitinase-like protein [Cinnamomum micranthum f. kanehirae]	ko01100//Metabolic pathways;ko00520//Amino sugar and nucleotide sugar metabolism	-	-	GO:0005975//carbohydrate metabolic process
Ccam03g03830	1554	1276	1723	11	4	11	164.323	110.334	173.316	1.092	0.507	1.346	149.324	0.981667	-7.249	2.67e-62	1.35e-58	--	-	-	-	--	RWR81297.1 insecticidal toxin [Cinnamomum micranthum f. kanehirae]	-	-	-	-
Ccam01g02843	39	17	16	4152	4264	1927	2.088	0.744	0.815	208.239	273.723	119.223	1.21567	200.395	7.36496	1.29e-53	5.41e-50	DOX1	Metabolism;Metabolism	Global and overview maps;Lipid metabolism	K10529;K10529	--	RWR73915.1 heme peroxidase [Cinnamomum micranthum f. kanehirae]	ko01110//Biosynthesis of secondary metabolites;ko00592//alpha-Linolenic acid metabolism	-	-	-
Ccam08g01838	6	1	11	5474	2236	2237	0.424	0.058	0.74	362.624	189.634	182.855	0.407333	245.038	9.23258	2.92e-53	1.05e-49	CYP80G2	-	-	-	--	RWR91172.1 putative S-N-methylcoclaurine 3'-hydroxylase isozyme 2 [Cinnamomum micranthum f. kanehirae]	-	-	GO:0005506//iron ion binding;GO:0016705//oxidoreductase activity, acting on paired donors, with incorporation or reduction of molecular oxygen;GO:0020037//heme binding	-
Ccam03g02913	4	0	5	5025	2514	2058	0.379	0	0.45	445.403	285.216	225.028	0.276333	318.549	10.1709	3.97e-53	1.25e-49	CNMT	Metabolism;Metabolism;Metabolism	Global and overview maps;Global and overview maps;Biosynthesis of other secondary metabolites	K13384;K13384;K13384	--	RWR80554.1 Mycolic acid cyclopropane synthase [Cinnamomum micranthum f. kanehirae]	ko01100//Metabolic pathways;ko01110//Biosynthesis of secondary metabolites;ko00950//Isoquinoline alkaloid biosynthesis	GO:0005575//cellular_component;GO:0005737//cytoplasm	GO:0000179//rRNA (adenine-N6,N6-)-dimethyltransferase activity;GO:0004719//protein-L-isoaspartate (D-aspartate) O-methyltransferase activity;GO:0008168//methyltransferase activity;GO:0008170//N-methyltransferase activity;GO:0008171//O-methyltransferase activity;GO:0008173//RNA methyltransferase activity;GO:0008176//tRNA (guanine-N7-)-methyltransferase activity;GO:0008276//protein methyltransferas…	GO:0000154//rRNA modification;GO:0006364//rRNA processing;GO:0006396//RNA processing;GO:0006400//tRNA modification;GO:0006412//translation;GO:0006464//cellular protein modification process;GO:0006744//ubiquinone biosynthetic process;GO:0008152//metabolic process;GO:0008299//isoprenoid biosynthetic process;GO:0009086//methionine biosynthetic process;GO:0009102//biotin biosynthetic process;GO:00092…
Ccam03g01041	53	17	30	12706	4594	4630	5.524	1.422	2.958	1243.3	575.346	558.861	3.30133	792.503	7.90722	4.93e-52	1.38e-48	CHN48	Metabolism;Metabolism;Environmental Information Processing	Global and overview maps;Carbohydrate metabolism;Signal transduction	K20547;K20547;K20547	--	RWR79276.1 basic endochitinase-like protein [Cinnamomum micranthum f. kanehirae]	ko01100//Metabolic pathways;ko00520//Amino sugar and nucleotide sugar metabolism;ko04016//MAPK signaling pathway - plant	-	GO:0004568//chitinase activity;GO:0008061//chitin binding	GO:0006032//chitin catabolic process;GO:0016998//cell wall macromolecule catabolic process
Ccam07g01248	82	29	94	24293	18476	6329	19.107	5.548	20.919	5324.17	5182.89	1711.11	15.1913	4072.72	8.0666	5.58e-51	1.35e-47	WIN1	-	-	-	--	RWR88868.1 pathogenesis-related protein PR-4-like protein [Cinnamomum micranthum f. kanehirae]	-	GO:0005575//cellular_component;GO:0005576//extracellular region;GO:0005618//cell wall;GO:0030312//external encapsulating structure;GO:0071944//cell periphery	GO:0005509//calcium ion binding	GO:0006950//response to stress;GO:0006952//defense response;GO:0008150//biological_process;GO:0009605//response to external stimulus;GO:0009607//response to biotic stimulus;GO:0009617//response to bacterium;GO:0009620//response to fungus;GO:0042742//defense response to bacterium;GO:0043207//response to external biotic stimulus;GO:0050832//defense response to fungus;GO:0050896//response to stimulu…
MSTRG.15025	39	22	31	28764	5188	6558	3.946	1.82	2.983	2725.71	629.255	766.646	2.91633	1373.87	8.87988	5.9e-51	1.35e-47	GLP2A	-	-	-	--	RWR81891.1 LOW QUALITY PROTEIN: putative germin-like protein 2-1 [Cinnamomum micranthum f. kanehirae]	-	-	GO:0020037//heme binding	GO:0017003//protein-heme linkage;GO:0017004//cytochrome complex assembly
Ccam05g01053	1262	3776	2896	21	8	11	20.278	49.606	44.258	0.316	0.154	0.204	38.0473	0.224667	-7.40387	1.29e-50	2.7e-47	SBT5.4	-	-	-	--	KAE8650095.1 hypothetical protein Csa_011146 [Cucumis sativus]	-	-	GO:0008236//serine-type peptidase activity	GO:0006508//proteolysis;GO:0009306//protein secretion;GO:0016539//intein-mediated protein splicing
Ccam02g03584	15	1	12	3564	2492	1742	3.014	0.164	2.293	670.831	600.364	404.481	1.82367	558.559	8.25872	1.39e-50	2.7e-47	At2g14610	Organismal Systems;Environmental Information Processing;Environmental Information Processing	Environmental adaptation;Signal transduction;Signal transduction	K13449;K13449;K13449	--	RWR77918.1 pathogenesis-related protein PRB1-3-like protein [Cinnamomum micranthum f. kanehirae]	ko04626//Plant-pathogen interaction;ko04075//Plant hormone signal transduction;ko04016//MAPK signaling pathway - plant	-	-	-
Ccam07g00966	14	2	6	3610	2529	1339	2.098	0.245	0.855	506.637	454.286	231.817	1.066	397.58	8.54289	7e-50	1.26e-46	tlp	-	-	-	--	RWR88669.1 protein P21-like protein [Cinnamomum micranthum f. kanehirae]	-	-	GO:0008233//peptidase activity;GO:0030246//carbohydrate binding	GO:0006508//proteolysis;GO:0016032//viral process
Ccam02g03752	4	1	2	5527	2256	2097	0.348	0.071	0.165	448.843	234.537	210.087	0.194667	297.822	10.5792	3.69e-49	6.21e-46	At3g26430	-	-	-	--	RWR78048.1 GDSL esterase/lipase-like protein isoform X1 [Cinnamomum micranthum f. kanehirae]	-	-	GO:0016788//hydrolase activity, acting on ester bonds	-
Ccam02g02840	707	769	911	5	5	10	46.268	41.145	56.703	0.306	0.392	0.756	48.0387	0.484667	-6.63106	2.47e-48	3.89e-45	CYP82C4	Metabolism;Metabolism	Global and overview maps;Biosynthesis of other secondary metabolites	K23136;K23136	--	RWR77278.1 cytochrome P450 82C4-like protein [Cinnamomum micranthum f. kanehirae]	ko01110//Biosynthesis of secondary metabolites;ko00999//Biosynthesis of various plant secondary metabolites	GO:0005575//cellular_component;GO:0016020//membrane;GO:0016021//integral component of membrane;GO:0031224//intrinsic component of membrane	GO:0003674//molecular_function;GO:0003824//catalytic activity;GO:0004497//monooxygenase activity;GO:0005488//binding;GO:0005506//iron ion binding;GO:0016491//oxidoreductase activity;GO:0016705//oxidoreductase activity, acting on paired donors, with incorporation or reduction of molecular oxygen;GO:0016709//oxidoreductase activity, acting on paired donors, with incorporation or reduction of molecu…	GO:0008150//biological_process;GO:0008152//metabolic process;GO:0009058//biosynthetic process;GO:0009987//cellular process;GO:0010035//response to inorganic substance;GO:0010038//response to metal ion;GO:0010039//response to iron ion;GO:0019748//secondary metabolic process;GO:0042221//response to chemical;GO:0044550//secondary metabolite biosynthetic process;GO:0050896//response to stimulus;GO:00…
Ccam10g01643	19	15	63	11924	7732	3574	2.08	1.343	6.535	1222.9	1014.91	452.167	3.31933	896.659	8.07752	1.34e-45	1.99e-42	--	-	-	-	--	RWR94154.1 desiccation-related protein PCC13-62 isoform X1 [Cinnamomum micranthum f. kanehirae]	-	-	-	-
Ccam01g03775	212	60	60	22468	10132	12707	20.232	4.647	5.47	2008.19	1159.12	1401.07	10.1163	1522.79	7.23389	3.39e-43	4.75e-40	BANGLUC	-	-	-	--	RWR74719.1 beta-1,3 glucanase 3 [Cinnamomum micranthum f. kanehirae]	-	-	GO:0004553//hydrolase activity, hydrolyzing O-glycosyl compounds	GO:0005975//carbohydrate metabolic process
Ccam03g01163	90	18	41	15866	7522	5164	12.397	2.027	5.371	2047.11	1242.21	821.928	6.59833	1370.42	7.6983	3.64e-43	4.83e-40	S4	-	-	-	--	RWR79377.1 extracellular ribonuclease LE-like protein [Cinnamomum micranthum f. kanehirae]	-	-	GO:0003723//RNA binding;GO:0033897//ribonuclease T2 activity	-
Ccam03g01045	4	6	3	1712	819	666	0.43	0.542	0.321	167.552	102.616	80.432	0.431	116.867	8.08296	9.02e-41	1.14e-37	CHN48	Metabolism;Metabolism;Environmental Information Processing	Global and overview maps;Carbohydrate metabolism;Signal transduction	K20547;K20547;K20547	--	RWR79275.1 basic endochitinase-like protein [Cinnamomum micranthum f. kanehirae]	ko01100//Metabolic pathways;ko00520//Amino sugar and nucleotide sugar metabolism;ko04016//MAPK signaling pathway - plant	-	GO:0004568//chitinase activity;GO:0008061//chitin binding	GO:0006032//chitin catabolic process;GO:0016998//cell wall macromolecule catabolic process
MSTRG.11695	1	0	4	2829	2471	1197	0.075	0	0.271	198.09	221.44	103.353	0.115333	174.294	10.5615	1.52e-40	1.83e-37	OPR11	Metabolism;Metabolism;Metabolism	Global and overview maps;Global and overview maps;Lipid metabolism	K05894;K05894;K05894	--	RWR78706.1 12-oxophytodienoate reductase 2-like protein [Cinnamomum micranthum f. kanehirae]	ko01100//Metabolic pathways;ko01110//Biosynthesis of secondary metabolites;ko00592//alpha-Linolenic acid metabolism	-	GO:0010181//FMN binding;GO:0016491//oxidoreductase activity	-
Ccam01g01528	27	10	11	2774	1333	1074	2.541	0.769	0.985	244.526	150.397	116.788	1.43167	170.57	6.89653	2.68e-40	3.07e-37	4'OMT1	Metabolism;Metabolism;Metabolism	Global and overview maps;Global and overview maps;Biosynthesis of other secondary metabolites	K13386;K13386;K13386	--	RWR73076.1 S-adenosyl-L-methionine:3'-hydroxy-N-methylcoclaurine 4'-O-methyltransferase [Cinnamomum micranthum f. kanehirae]	ko01100//Metabolic pathways;ko01110//Biosynthesis of secondary metabolites;ko00950//Isoquinoline alkaloid biosynthesis	-	GO:0008171//O-methyltransferase activity;GO:0046983//protein dimerization activity	GO:0016051//carbohydrate biosynthetic process
MSTRG.9809	53	20	19	4412	2659	1647	4.974	1.535	1.696	387.845	299.18	178.604	2.735	288.543	6.7211	3.23e-40	3.54e-37	GSTL3	Metabolism;Metabolism	Global and overview maps;Metabolism of other amino acids	K00799;K00799	--	RWR76884.1 protein IN2-1 B isoform X1 [Cinnamomum micranthum f. kanehirae]	ko01100//Metabolic pathways;ko00480//Glutathione metabolism	-	GO:0005515//protein binding;GO:0015035//protein-disulfide reductase activity;GO:0016034//maleylacetoacetate isomerase activity	GO:0006559//L-phenylalanine catabolic process;GO:0006572//tyrosine catabolic process;GO:0006749//glutathione metabolic process;GO:0006790//sulfur compound metabolic process;GO:0045454//cell redox homeostasis
Ccam01g00380	33	3	17	6770	3659	2168	2.339	0.174	1.146	449.434	310.907	177.546	1.21967	312.629	8.00182	1.6e-39	1.68e-36	CYP80G2	-	-	-	--	RWR72163.1 Corytuberine synthase [Cinnamomum micranthum f. kanehirae]	-	-	GO:0005506//iron ion binding;GO:0016705//oxidoreductase activity, acting on paired donors, with incorporation or reduction of molecular oxygen;GO:0020037//heme binding	-
Ccam02g03751	50	4	13	7848	7509	3490	4.398	0.286	1.083	643.87	788.554	353.192	1.92233	595.205	8.27439	2.6e-39	2.62e-36	At3g26430	-	-	-	--	RWR78046.1 GDSL esterase/lipase-like protein isoform X1 [Cinnamomum micranthum f. kanehirae]	-	-	GO:0016788//hydrolase activity, acting on ester bonds	-
Ccam02g01896	698	326	347	32081	20812	13682	43.977	16.785	20.801	1893.95	1572.61	996.423	27.1877	1487.66	5.77395	3.51e-39	3.4e-36	--	-	-	-	--	-	-	-	GO:0005199//structural constituent of cell wall	GO:0009664//plant-type cell wall organization
Ccam07g01249	71	14	28	10224	4603	3248	11.128	1.773	4.154	1493.84	860.806	585.432	5.685	980.026	7.42952	8.81e-39	8.23e-36	WIN2	-	-	-	--	RWR88870.1 pathogenesis-related protein 4 [Cinnamomum micranthum f. kanehirae]	-	GO:0005575//cellular_component;GO:0005576//extracellular region;GO:0005618//cell wall;GO:0030312//external encapsulating structure;GO:0071944//cell periphery	GO:0005509//calcium ion binding	GO:0006950//response to stress;GO:0006952//defense response;GO:0008150//biological_process;GO:0009605//response to external stimulus;GO:0009607//response to biotic stimulus;GO:0009617//response to bacterium;GO:0009620//response to fungus;GO:0042742//defense response to bacterium;GO:0043207//response to external biotic stimulus;GO:0050832//defense response to fungus;GO:0050896//response to stimulu…
Ccam12g00625	29	21	89	10824	3949	4526	1.598	0.939	4.662	558.64	260.851	288.166	2.39967	369.219	7.2655	2.2e-38	1.98e-35	GL1-5	Metabolism;Metabolism	Global and overview maps;Lipid metabolism	K15404;K15404	--	RWR96545.1 protein ECERIFERUM 1-like protein isoform X1 [Cinnamomum micranthum f. kanehirae]	ko01110//Biosynthesis of secondary metabolites;ko00073//Cutin, suberine and wax biosynthesis	-	GO:0005506//iron ion binding;GO:0016491//oxidoreductase activity	GO:0008610//lipid biosynthetic process
Ccam01g00053	53	54	23	2901	2376	1178	10.405	8.668	4.295	533.486	559.258	267.236	7.78933	453.327	5.86291	1.53e-35	1.33e-32	--	-	-	-	--	-	-	-	-	-
Ccam05g00632	409	369	316	6313	5411	4102	23.802	17.557	17.491	344.13	377.533	275.84	19.6167	332.501	4.08321	7.29e-35	6.13e-32	AS1	Metabolism;Metabolism;Metabolism;Metabolism	Global and overview maps;Global and overview maps;Biosynthesis of other secondary metabolites;Amino acid metabolism	K00422;K00422;K00422;K00422	--	RWR84494.1 polyphenol oxidase, chloroplastic-like protein [Cinnamomum micranthum f. kanehirae]	ko01100//Metabolic pathways;ko01110//Biosynthesis of secondary metabolites;ko00950//Isoquinoline alkaloid biosynthesis;ko00350//Tyrosine metabolism	-	GO:0004097//catechol oxidase activity;GO:0016491//oxidoreductase activity	-
Ccam04g02359	10	0	11	1051	1134	603	0.933	0	0.976	91.885	126.896	65.033	0.636333	94.6047	7.21598	1.14e-34	9.27e-32	CAD	-	-	-	--	RWR83454.1 putative mannitol dehydrogenase [Cinnamomum micranthum f. kanehirae]	-	-	GO:0004024//alcohol dehydrogenase activity, zinc-dependent;GO:0008270//zinc ion binding;GO:0008678//2-deoxy-D-gluconate 3-dehydrogenase activity;GO:0008743//L-threonine 3-dehydrogenase activity;GO:0016491//oxidoreductase activity;GO:0016655//oxidoreductase activity, acting on NAD(P)H, quinone or similar compound as acceptor;GO:0018467//formaldehyde dehydrogenase activity;GO:0050607//mycothiol-dep…	GO:0000272//polysaccharide catabolic process;GO:0006113//fermentation;GO:0006567//threonine catabolic process;GO:0008152//metabolic process;GO:0009404//toxin metabolic process;GO:0010127//mycothiol-dependent detoxification;GO:0019439//aromatic compound catabolic process;GO:0030494//bacteriochlorophyll biosynthetic process;GO:0046292//formaldehyde metabolic process
Ccam05g02733	8	0	7	1113	1060	467	1.191	0	1.025	163.331	199.214	84.501	0.738667	149.015	7.65632	3.06e-34	2.41e-31	GSTF9	Metabolism;Metabolism	Global and overview maps;Metabolism of other amino acids	K00799;K00799	--	RWR85736.1 glutathione S-transferase [Cinnamomum micranthum f. kanehirae]	ko01100//Metabolic pathways;ko00480//Glutathione metabolism	-	GO:0005515//protein binding;GO:0016034//maleylacetoacetate isomerase activity	GO:0006559//L-phenylalanine catabolic process;GO:0006572//tyrosine catabolic process;GO:0006749//glutathione metabolic process
Ccam01g02117	59	26	44	3495	1508	1400	4.863	1.72	3.447	268.867	148.513	132.884	3.34333	183.421	5.77773	6.63e-34	5.07e-31	FKBP65	-	-	-	--	RWR73384.1 peptidyl-prolyl cis-trans isomerase FKBP65-like protein [Cinnamomum micranthum f. kanehirae]	-	GO:0005854//nascent polypeptide-associated complex	GO:0003755//peptidyl-prolyl cis-trans isomerase activity;GO:0005515//protein binding;GO:0051082//unfolded protein binding	GO:0051083//'de novo' cotranslational protein folding
Ccam01g02308	13	21	32	2291	1186	750	0.835	1.102	1.954	137.796	91.304	55.648	1.297	94.916	6.1934	1.34e-33	9.98e-31	BGLU13	Metabolism;Metabolism;Metabolism;Metabolism;Metabolism	Global and overview maps;Global and overview maps;Carbohydrate metabolism;Biosynthesis of other secondary metabolites;Metabolism of other amino acids	K01188;K01188;K01188;K01188;K01188	--	RWR73490.1 Glycoside hydrolase [Cinnamomum micranthum f. kanehirae]	ko01100//Metabolic pathways;ko01110//Biosynthesis of secondary metabolites;ko00500//Starch and sucrose metabolism;ko00999//Biosynthesis of various plant secondary metabolites;ko00460//Cyanoamino acid metabolism	GO:0005575//cellular_component;GO:0005886//plasma membrane;GO:0005887//integral component of plasma membrane;GO:0005903//brush border;GO:0009341//beta-galactosidase complex;GO:0016020//membrane;GO:0016021//integral component of membrane;GO:0016324//apical plasma membrane;GO:0031224//intrinsic component of membrane;GO:0031226//intrinsic component of plasma membrane;GO:0045177//apical part of cell;…	GO:0000016//lactase activity;GO:0003674//molecular_function;GO:0003824//catalytic activity;GO:0004338//glucan exo-1,3-beta-glucosidase activity;GO:0004553//hydrolase activity, hydrolyzing O-glycosyl compounds;GO:0004565//beta-galactosidase activity;GO:0004567//beta-mannosidase activity;GO:0008422//beta-glucosidase activity;GO:0015923//mannosidase activity;GO:0015925//galactosidase activity;GO:001…	GO:0001666//response to hypoxia;GO:0005975//carbohydrate metabolic process;GO:0006012//galactose metabolic process;GO:0006950//response to stress;GO:0007584//response to nutrient;GO:0008150//biological_process;GO:0008152//metabolic process;GO:0009605//response to external stimulus;GO:0009628//response to abiotic stimulus;GO:0009636//response to toxic substance;GO:0009719//response to endogenous s…
Ccam07g00758	82	73	43	3998	1892	1649	11.387	8.288	5.679	520.035	314.993	264.597	8.45133	366.542	5.43865	2.55e-33	1.84e-30	tlp	-	-	-	--	RWR88543.1 protein P21-like protein [Cinnamomum micranthum f. kanehirae]	-	-	GO:0008233//peptidase activity	GO:0006508//proteolysis;GO:0016032//viral process
Ccam08g00996	2	0	2	2963	2425	718	0.265	0	0.247	353.717	370.654	105.782	0.170667	276.718	10.663	4.84e-33	3.39e-30	CHIT1B	Metabolism;Metabolism;Environmental Information Processing	Global and overview maps;Carbohydrate metabolism;Signal transduction	K20547;K20547;K20547	--	RWR90609.1 class I chitinase [Cinnamomum micranthum f. kanehirae]	ko01100//Metabolic pathways;ko00520//Amino sugar and nucleotide sugar metabolism;ko04016//MAPK signaling pathway - plant	-	GO:0004568//chitinase activity	GO:0006032//chitin catabolic process;GO:0016998//cell wall macromolecule catabolic process
Ccam09g01896	108	63	50	5728	2496	2104	6.974	3.326	3.071	346.475	193.243	156.996	4.457	232.238	5.70339	6.31e-33	4.3e-30	CYP76B10	-	-	-	--	RWR92882.1 geraniol 8-hydroxylase-like protein [Cinnamomum micranthum f. kanehirae]	-	-	GO:0005506//iron ion binding;GO:0016705//oxidoreductase activity, acting on paired donors, with incorporation or reduction of molecular oxygen;GO:0020037//heme binding	-
MSTRG.11697	1	0	2	2284	3162	1045	0.077	0	0.147	165.089	292.579	93.172	0.074667	183.613	11.2639	1.67e-31	1.11e-28	OPR11	Metabolism;Metabolism;Metabolism	Global and overview maps;Global and overview maps;Lipid metabolism	K05894;K05894;K05894	--	RWR78705.1 12-oxophytodienoate reductase 2-like protein [Cinnamomum micranthum f. kanehirae]	ko01100//Metabolic pathways;ko01110//Biosynthesis of secondary metabolites;ko00592//alpha-Linolenic acid metabolism	-	GO:0010181//FMN binding;GO:0016491//oxidoreductase activity	-
MSTRG.9846	1	5	5	451	316	411	0.064	0.255	0.296	26.339	23.628	29.587	0.205	26.518	7.0152	5.68e-31	3.67e-28	RPP8L2	-	-	-	--	RWR76922.1 putative disease resistance protein [Cinnamomum micranthum f. kanehirae]	-	-	GO:0005515//protein binding	-
Ccam08g01107	4	15	9	1359	641	457	0.272	0.833	0.581	86.452	52.192	35.863	0.562	58.169	6.69354	6.1e-31	3.85e-28	DTX33	-	-	-	--	KAF9613642.1 hypothetical protein IFM89_009468 [Coptis chinensis]	-	GO:0016020//membrane	GO:0015297//antiporter activity;GO:0042910//xenobiotic transmembrane transporter activity	GO:0006855//xenobiotic transmembrane transport;GO:0055085//transmembrane transport
Ccam12g00700	9	10	8	627	439	290	0.668	0.607	0.565	43.615	39.086	24.885	0.613333	35.862	5.86964	1.03e-30	6.22e-28	BGLU18	Metabolism;Metabolism;Metabolism;Metabolism;Metabolism	Global and overview maps;Global and overview maps;Carbohydrate metabolism;Biosynthesis of other secondary metabolites;Metabolism of other amino acids	K05350;K05350;K05350;K05350;K05350	--	RWR96608.1 beta-glucosidase 18-like protein [Cinnamomum micranthum f. kanehirae]	ko01100//Metabolic pathways;ko01110//Biosynthesis of secondary metabolites;ko00500//Starch and sucrose metabolism;ko00999//Biosynthesis of various plant secondary metabolites;ko00460//Cyanoamino acid metabolism	GO:0009341//beta-galactosidase complex	GO:0003674//molecular_function;GO:0004553//hydrolase activity, hydrolyzing O-glycosyl compounds;GO:0004565//beta-galactosidase activity	GO:0005975//carbohydrate metabolic process;GO:0006012//galactose metabolic process;GO:0043571//maintenance of CRISPR repeat elements;GO:0071704//organic substance metabolic process
Ccam07g02294	2	0	6	1103	533	465	0.136	0	0.388	70.307	43.485	36.564	0.174667	50.1187	8.1646	1.04e-30	6.22e-28	CYP71A9	-	-	-	--	RWR89705.1 Cytochrome P450 [Cinnamomum micranthum f. kanehirae]	-	-	GO:0005506//iron ion binding;GO:0016705//oxidoreductase activity, acting on paired donors, with incorporation or reduction of molecular oxygen;GO:0020037//heme binding	-
Ccam11g02131	6	1	0	916	1665	455	0.655	0.085	0	89.074	207.264	54.59	0.246667	116.976	8.88943	1.08e-30	6.36e-28	PER53	Metabolism;Metabolism;Metabolism	Global and overview maps;Global and overview maps;Biosynthesis of other secondary metabolites	K00430;K00430;K00430	--	RWR95937.1 peroxidase A2 [Cinnamomum micranthum f. kanehirae]	ko01100//Metabolic pathways;ko01110//Biosynthesis of secondary metabolites;ko00940//Phenylpropanoid biosynthesis	GO:0005575//cellular_component;GO:0005576//extracellular region;GO:0005622//intracellular anatomical structure;GO:0005737//cytoplasm;GO:0005794//Golgi apparatus;GO:0012505//endomembrane system;GO:0043226//organelle;GO:0043227//membrane-bounded organelle;GO:0043229//intracellular organelle;GO:0043231//intracellular membrane-bounded organelle	GO:0003674//molecular_function;GO:0003824//catalytic activity;GO:0004601//peroxidase activity;GO:0005488//binding;GO:0016209//antioxidant activity;GO:0016491//oxidoreductase activity;GO:0016684//oxidoreductase activity, acting on peroxide as acceptor;GO:0020037//heme binding;GO:0043167//ion binding;GO:0043169//cation binding;GO:0046872//metal ion binding;GO:0046906//tetrapyrrole binding;GO:009715…	GO:0000003//reproduction;GO:0002215//defense response to nematode;GO:0003006//developmental process involved in reproduction;GO:0006950//response to stress;GO:0006952//defense response;GO:0006979//response to oxidative stress;GO:0007275//multicellular organism development;GO:0008150//biological_process;GO:0008152//metabolic process;GO:0009056//catabolic process;GO:0009636//response to toxic subst…
Ccam01g02120	240	89	69	13242	5161	4950	14.935	4.508	4.061	770.388	384.318	355.236	7.83467	503.314	6.00544	6.56e-29	3.76e-26	FKBP65	-	-	-	--	RWR73384.1 peptidyl-prolyl cis-trans isomerase FKBP65-like protein [Cinnamomum micranthum f. kanehirae]	-	GO:0005854//nascent polypeptide-associated complex	GO:0003755//peptidyl-prolyl cis-trans isomerase activity;GO:0005515//protein binding;GO:0051082//unfolded protein binding	GO:0051083//'de novo' cotranslational protein folding
Ccam12g00376	78	57	22	3458	1736	1518	5.818	3.476	1.561	241.593	155.239	130.829	3.61833	175.887	5.60318	7.46e-29	4.18e-26	TYRAAT2	Metabolism;Metabolism;Metabolism;Metabolism	Global and overview maps;Global and overview maps;Global and overview maps;Amino acid metabolism	K15227;K15227;K15227;K15227	--	RWR96343.1 arogenate dehydrogenase 2, chloroplastic-like protein [Cinnamomum micranthum f. kanehirae]	ko01100//Metabolic pathways;ko01110//Biosynthesis of secondary metabolites;ko01230//Biosynthesis of amino acids;ko00400//Phenylalanine, tyrosine and tryptophan biosynthesis	-	GO:0003824//catalytic activity;GO:0004617//phosphoglycerate dehydrogenase activity;GO:0004665//prephenate dehydrogenase (NADP+) activity;GO:0004735//pyrroline-5-carboxylate reductase activity;GO:0008677//2-dehydropantoate 2-reductase activity;GO:0008977//prephenate dehydrogenase (NAD+) activity;GO:0016491//oxidoreductase activity;GO:0016616//oxidoreductase activity, acting on the CH-OH group of d…	GO:0006561//proline biosynthetic process;GO:0006564//L-serine biosynthetic process;GO:0006571//tyrosine biosynthetic process;GO:0006631//fatty acid metabolic process;GO:0006813//potassium ion transport;GO:0009085//lysine biosynthetic process;GO:0015940//pantothenate biosynthetic process;GO:0019310//inositol catabolic process;GO:0030436//asexual sporulation;GO:0046168//glycerol-3-phosphate catabol…
MSTRG.14940	21	2	11	814	1340	577	2.063	0.161	1.028	74.918	157.855	65.511	1.084	99.428	6.51922	1.15e-28	6.29e-26	PARA	Metabolism;Metabolism	Global and overview maps;Metabolism of other amino acids	K00799;K00799	--	RWR81810.1 Glutathione S-transferase/chloride channel, C-terminal [Cinnamomum micranthum f. kanehirae]	ko01100//Metabolic pathways;ko00480//Glutathione metabolism	-	GO:0005515//protein binding;GO:0016034//maleylacetoacetate isomerase activity	GO:0006559//L-phenylalanine catabolic process;GO:0006572//tyrosine catabolic process;GO:0006749//glutathione metabolic process
Ccam01g00533	5	9	2	477	1233	359	0.623	0.917	0.237	55.705	184.301	51.718	0.592333	97.2413	7.35902	1.21e-28	6.48e-26	ACA7	Metabolism;Metabolism	Global and overview maps;Energy metabolism	K01674;K01674	--	RWR72289.1 alpha carbonic anhydrase 7 [Cinnamomum micranthum f. kanehirae]	ko01100//Metabolic pathways;ko00910//Nitrogen metabolism	-	-	-
Ccam03g00335	40	11	4	2669	1640	1062	2.932	0.659	0.279	183.25	144.124	89.983	1.29	139.119	6.75281	1.15e-27	6.05e-25	SCPL42	-	-	-	--	RWR78621.1 serine carboxypeptidase-like protein 42 [Cinnamomum micranthum f. kanehirae]	-	GO:0005575//cellular_component;GO:0005576//extracellular region;GO:0005618//cell wall;GO:0030312//external encapsulating structure;GO:0071944//cell periphery	GO:0003674//molecular_function;GO:0003824//catalytic activity;GO:0004180//carboxypeptidase activity;GO:0004185//serine-type carboxypeptidase activity;GO:0008233//peptidase activity;GO:0008236//serine-type peptidase activity;GO:0008238//exopeptidase activity;GO:0016787//hydrolase activity;GO:0017171//serine hydrolase activity;GO:0070008//serine-type exopeptidase activity;GO:0140096//catalytic acti…	GO:0006508//proteolysis;GO:0006807//nitrogen compound metabolic process;GO:0008150//biological_process;GO:0008152//metabolic process;GO:0009056//catabolic process;GO:0009057//macromolecule catabolic process;GO:0009987//cellular process;GO:0019538//protein metabolic process;GO:0030163//protein catabolic process;GO:0043170//macromolecule metabolic process;GO:0044237//cellular metabolic process;GO:0…
Ccam05g03165	19	24	27	1925	855	483	1.364	1.408	1.843	129.404	73.566	40.053	1.53833	81.0077	5.71862	2.72e-27	1.4e-24	CYP707A2	Metabolism;Metabolism	Global and overview maps;Metabolism of terpenoids and polyketides	K09843;K09843	--	RWR86102.1 abscisic acid 8'-hydroxylase 2 [Cinnamomum micranthum f. kanehirae]	ko01110//Biosynthesis of secondary metabolites;ko00906//Carotenoid biosynthesis	GO:0005575//cellular_component;GO:0016020//membrane;GO:0016021//integral component of membrane;GO:0031224//intrinsic component of membrane	GO:0003674//molecular_function;GO:0003824//catalytic activity;GO:0004497//monooxygenase activity;GO:0005488//binding;GO:0005506//iron ion binding;GO:0010295//(+)-abscisic acid 8'-hydroxylase activity;GO:0016491//oxidoreductase activity;GO:0016705//oxidoreductase activity, acting on paired donors, with incorporation or reduction of molecular oxygen;GO:0016709//oxidoreductase activity, acting on pa…	GO:0000003//reproduction;GO:0003006//developmental process involved in reproduction;GO:0006066//alcohol metabolic process;GO:0006082//organic acid metabolic process;GO:0006629//lipid metabolic process;GO:0006694//steroid biosynthetic process;GO:0006714//sesquiterpenoid metabolic process;GO:0006720//isoprenoid metabolic process;GO:0006721//terpenoid metabolic process;GO:0007275//multicellular orga…
Ccam07g01247	3	9	13	786	402	340	0.502	1.232	2.07	123.287	80.707	65.788	1.268	89.9273	6.14813	2.91e-27	1.46e-24	WIN1	-	-	-	--	RWR88867.1 hevein-like preproprotein [Cinnamomum micranthum f. kanehirae]	-	-	GO:0008061//chitin binding	GO:0042742//defense response to bacterium;GO:0050832//defense response to fungus
Ccam11g00148	5	5	2	674	360	249	0.444	0.363	0.169	56.018	38.296	25.529	0.325333	39.9477	6.94005	2.95e-27	1.46e-24	6OMT	Metabolism;Metabolism;Metabolism	Global and overview maps;Global and overview maps;Amino acid metabolism	K22588;K22588;K22588	--	RWR94562.1 RS-norcoclaurine 6-O-methyltransferase-like protein [Cinnamomum micranthum f. kanehirae]	ko01100//Metabolic pathways;ko01110//Biosynthesis of secondary metabolites;ko00380//Tryptophan metabolism	-	GO:0008168//methyltransferase activity;GO:0008171//O-methyltransferase activity;GO:0046983//protein dimerization activity	GO:0006480//N-terminal protein amino acid methylation;GO:0008299//isoprenoid biosynthetic process;GO:0016051//carbohydrate biosynthetic process
Ccam03g00708	87	76	91	2314	1245	1054	6.739	4.813	6.704	167.899	115.623	94.341	6.08533	125.954	4.37142	6.68e-27	3.24e-24	AVT6C	-	-	-	--	RWR79000.1 Amino acid transporter [Cinnamomum micranthum f. kanehirae]	-	GO:0005887//integral component of plasma membrane;GO:0016020//membrane	GO:0015173//aromatic amino acid transmembrane transporter activity;GO:0022857//transmembrane transporter activity	GO:0003333//amino acid transmembrane transport;GO:0015801//aromatic amino acid transport;GO:0055085//transmembrane transport
Ccam01g02846	5	12	23	986	829	371	0.422	0.828	1.845	77.921	83.833	36.159	1.03167	65.971	5.99878	1.71e-26	8.12e-24	SCPL18	-	-	-	--	RWR73919.1 serine carboxypeptidase-like protein 2 [Cinnamomum micranthum f. kanehirae]	-	-	GO:0004185//serine-type carboxypeptidase activity	GO:0006508//proteolysis
MSTRG.15027	64	139	87	12887	2507	3281	7.263	12.896	9.433	1370.01	341.117	430.243	9.864	713.788	6.17718	2.51e-26	1.17e-23	GLP2A	-	-	-	--	RWR81891.1 LOW QUALITY PROTEIN: putative germin-like protein 2-1 [Cinnamomum micranthum f. kanehirae]	-	-	GO:0020037//heme binding	GO:0017003//protein-heme linkage;GO:0017004//cytochrome complex assembly
Ccam01g03123	237	282	234	7663	3681	2972	22.806	22.186	21.416	690.709	424.671	330.461	22.136	481.947	4.44441	6.01e-26	2.75e-23	At3g11180	-	-	-	--	RWR74169.1 Isopenicillin N synthase [Cinnamomum micranthum f. kanehirae]	-	-	GO:0016491//oxidoreductase activity	-
Ccam04g02003	1635	1708	1433	124	190	161	200.19	170.98	166.878	14.221	27.891	22.778	179.349	21.63	-3.05167	6.17e-26	2.78e-23	MES10	-	-	-	--	RWR83174.1 salicylic acid-binding protein 2-like protein [Cinnamomum micranthum f. kanehirae]	-	-	GO:0003674//molecular_function;GO:0003824//catalytic activity;GO:0016788//hydrolase activity, acting on ester bonds;GO:0070205//2-succinyl-6-hydroxy-2,4-cyclohexadiene-1-carboxylate synthase activity	GO:0006629//lipid metabolic process;GO:0009102//biotin biosynthetic process;GO:0009234//menaquinone biosynthetic process;GO:0015979//photosynthesis
Ccam02g03852	131	78	117	2602	1457	1368	17.747	8.649	15.124	330.428	236.856	214.264	13.84	260.516	4.23446	1.05e-25	4.66e-23	At4g26220	Metabolism;Metabolism;Metabolism;Metabolism;Metabolism	Global and overview maps;Global and overview maps;Biosynthesis of other secondary metabolites;Biosynthesis of other secondary metabolites;Biosynthesis of other secondary metabolites	K00588;K00588;K00588;K00588;K00588	--	RWR79987.1 putative caffeoyl-CoA O-methyltransferase [Cinnamomum micranthum f. kanehirae]	ko01100//Metabolic pathways;ko01110//Biosynthesis of secondary metabolites;ko00940//Phenylpropanoid biosynthesis;ko00941//Flavonoid biosynthesis;ko00945//Stilbenoid, diarylheptanoid and gingerol biosynthesis	GO:0005575//cellular_component;GO:0005622//intracellular anatomical structure;GO:0005737//cytoplasm;GO:0005829//cytosol	GO:0003674//molecular_function;GO:0003824//catalytic activity;GO:0004719//protein-L-isoaspartate (D-aspartate) O-methyltransferase activity;GO:0005488//binding;GO:0008168//methyltransferase activity;GO:0008171//O-methyltransferase activity;GO:0008757//S-adenosylmethionine-dependent methyltransferase activity;GO:0016740//transferase activity;GO:0016741//transferase activity, transferring one-carbo…	GO:0006725//cellular aromatic compound metabolic process;GO:0008150//biological_process;GO:0008152//metabolic process;GO:0009058//biosynthetic process;GO:0009698//phenylpropanoid metabolic process;GO:0009699//phenylpropanoid biosynthetic process;GO:0009808//lignin metabolic process;GO:0009809//lignin biosynthetic process;GO:0009987//cellular process;GO:0019438//aromatic compound biosynthetic proc…
Ccam05g02950	81	18	8	4844	3857	1884	5.105	0.928	0.48	285.976	291.451	137.208	2.171	238.212	6.77774	1.15e-25	5e-23	GLOX	-	-	-	--	RWR85921.1 aldehyde oxidase GLOX1-like protein [Cinnamomum micranthum f. kanehirae]	-	-	-	-
Ccam05g03251	58	55	49	1132	863	555	12.081	9.367	9.708	220.865	215.517	133.582	10.3853	189.988	4.19329	2.14e-25	9.16e-23	--	-	-	-	--	RWR86167.1 universal stress protein PHOS32 [Cinnamomum micranthum f. kanehirae]	-	-	-	-
Ccam01g03849	14	9	51	1944	1705	799	1.265	0.665	4.384	164.562	184.734	83.436	2.10467	144.244	6.09878	2.32e-25	9.75e-23	PRP1	Metabolism;Metabolism	Global and overview maps;Metabolism of other amino acids	K00799;K00799	--	RWR74775.1 putative glutathione S-transferase [Cinnamomum micranthum f. kanehirae]	ko01100//Metabolic pathways;ko00480//Glutathione metabolism	GO:0016021//integral component of membrane	GO:0005515//protein binding;GO:0015035//protein-disulfide reductase activity;GO:0016034//maleylacetoacetate isomerase activity;GO:0016887//ATP hydrolysis activity	GO:0006559//L-phenylalanine catabolic process;GO:0006572//tyrosine catabolic process;GO:0006749//glutathione metabolic process;GO:0006790//sulfur compound metabolic process;GO:0006812//cation transport;GO:0045454//cell redox homeostasis
Ccam02g02821	55	12	18	1943	2655	746	3.827	0.683	1.191	126.624	221.462	59.973	1.90033	136.02	6.16142	2.38e-25	9.83e-23	AOS1	Metabolism;Metabolism;Metabolism	Global and overview maps;Global and overview maps;Lipid metabolism	K01723;K01723;K01723	--	XP_010255030.1 PREDICTED: allene oxide synthase 1, chloroplastic-like [Nelumbo nucifera]	ko01100//Metabolic pathways;ko01110//Biosynthesis of secondary metabolites;ko00592//alpha-Linolenic acid metabolism	-	GO:0005506//iron ion binding;GO:0016705//oxidoreductase activity, acting on paired donors, with incorporation or reduction of molecular oxygen;GO:0020037//heme binding	-
Ccam02g02656	213	59	137	6404	4862	2345	21.464	4.861	13.13	604.472	587.395	273.05	13.1517	488.306	5.21447	1.4e-24	5.68e-22	LAR	Metabolism;Metabolism	Global and overview maps;Biosynthesis of other secondary metabolites	K13081;K13081	--	RWR77126.1 leucoanthocyanidin reductase [Cinnamomum micranthum f. kanehirae]	ko01110//Biosynthesis of secondary metabolites;ko00941//Flavonoid biosynthesis	-	GO:0003824//catalytic activity;GO:0003854//3-beta-hydroxy-delta5-steroid dehydrogenase activity;GO:0003978//UDP-glucose 4-epimerase activity;GO:0008460//dTDP-glucose 4,6-dehydratase activity;GO:0016616//oxidoreductase activity, acting on the CH-OH group of donors, NAD or NADP as acceptor;GO:0016655//oxidoreductase activity, acting on NAD(P)H, quinone or similar compound as acceptor;GO:0016757//gl…	GO:0005975//carbohydrate metabolic process;GO:0006012//galactose metabolic process;GO:0006694//steroid biosynthetic process;GO:0008152//metabolic process;GO:0009243//O antigen biosynthetic process;GO:0019305//dTDP-rhamnose biosynthetic process
Ccam04g00111	63	30	26	5889	1065	1435	7.32	2.85	2.873	640.942	148.36	192.665	4.34767	327.322	6.23433	1.43e-24	5.68e-22	--	-	-	-	--	RWR81608.1 ripening-related-like protein [Cinnamomum micranthum f. kanehirae]	-	-	GO:0008967//phosphoglycolate phosphatase activity;GO:0016787//hydrolase activity;GO:0016791//phosphatase activity;GO:0018784//(S)-2-haloacid dehalogenase activity	GO:0006805//xenobiotic metabolic process;GO:0008152//metabolic process;GO:0009853//photorespiration;GO:0015671//oxygen transport;GO:0043094//cellular metabolic compound salvage
Ccam05g02736	3	0	0	1039	980	441	0.45	0	0.058	152.495	184.04	79.877	0.169333	138.804	9.67897	1.44e-24	5.68e-22	GSTF9	Metabolism;Metabolism	Global and overview maps;Metabolism of other amino acids	K00799;K00799	--	RWR85736.1 glutathione S-transferase [Cinnamomum micranthum f. kanehirae]	ko01100//Metabolic pathways;ko00480//Glutathione metabolism	-	GO:0005515//protein binding;GO:0016034//maleylacetoacetate isomerase activity	GO:0006559//L-phenylalanine catabolic process;GO:0006572//tyrosine catabolic process;GO:0006749//glutathione metabolic process
Ccam07g01139	30	24	61	1445	1051	606	2.037	1.333	3.94	91.923	85.576	47.556	2.43667	75.0183	4.94426	1.56e-24	6.05e-22	DTX41	-	-	-	--	RWR88783.1 protein DETOXIFICATION 41-like protein [Cinnamomum micranthum f. kanehirae]	-	GO:0016020//membrane	GO:0015297//antiporter activity;GO:0042910//xenobiotic transmembrane transporter activity	GO:0006855//xenobiotic transmembrane transport;GO:0055085//transmembrane transport
Ccam02g02024	73	33	38	1586	1215	664	10.381	3.793	5.14	211.47	207.328	109.208	6.438	176.002	4.77283	1.61e-24	6.15e-22	--	-	-	-	--	RWR76755.1 NtPRp27 [Cinnamomum micranthum f. kanehirae]	-	-	-	-
Ccam02g02180	204	100	71	9211	2631	3427	24.282	9.731	8.038	1026.95	375.452	471.337	14.017	624.58	5.47764	1.73e-24	6.5e-22	CHI2	Metabolism;Metabolism;Environmental Information Processing	Global and overview maps;Carbohydrate metabolism;Signal transduction	K20547;K20547;K20547	--	RWR76885.1 class I chitinase [Cinnamomum micranthum f. kanehirae]	ko01100//Metabolic pathways;ko00520//Amino sugar and nucleotide sugar metabolism;ko04016//MAPK signaling pathway - plant	-	GO:0004568//chitinase activity;GO:0008061//chitin binding	GO:0006032//chitin catabolic process;GO:0016998//cell wall macromolecule catabolic process
Ccam09g00601	109	40	182	4315	5111	2284	11.74	3.564	18.644	435.526	660.287	284.401	11.316	460.071	5.34542	1.84e-24	6.83e-22	AKR4C9	Metabolism;Metabolism;Metabolism;Metabolism;Metabolism;Metabolism;Metabolism	Global and overview maps;Global and overview maps;Carbohydrate metabolism;Carbohydrate metabolism;Carbohydrate metabolism;Lipid metabolism;Carbohydrate metabolism	K00002;K00002;K00002;K00002;K00002;K00002;K00002	--	RWR92026.1 NADP-linked oxidoreductase superfamily protein [Cinnamomum micranthum f. kanehirae]	ko01100//Metabolic pathways;ko01110//Biosynthesis of secondary metabolites;ko00010//Glycolysis / Gluconeogenesis;ko00620//Pyruvate metabolism;ko00040//Pentose and glucuronate interconversions;ko00561//Glycerolipid metabolism;ko00053//Ascorbate and aldarate metabolism	GO:0005575//cellular_component;GO:0005622//intracellular anatomical structure;GO:0005737//cytoplasm;GO:0009507//chloroplast;GO:0009536//plastid;GO:0043226//organelle;GO:0043227//membrane-bounded organelle;GO:0043229//intracellular organelle;GO:0043231//intracellular membrane-bounded organelle	GO:0000166//nucleotide binding;GO:0003674//molecular_function;GO:0003824//catalytic activity;GO:0004033//aldo-keto reductase (NADP) activity;GO:0005488//binding;GO:0008106//alcohol dehydrogenase (NADP+) activity;GO:0016229//steroid dehydrogenase activity;GO:0016491//oxidoreductase activity;GO:0016614//oxidoreductase activity, acting on CH-OH group of donors;GO:0016616//oxidoreductase activity, ac…	GO:0001101//response to acid chemical;GO:0006950//response to stress;GO:0006970//response to osmotic stress;GO:0008150//biological_process;GO:0008152//metabolic process;GO:0009266//response to temperature stimulus;GO:0009409//response to cold;GO:0009414//response to water deprivation;GO:0009415//response to water;GO:0009628//response to abiotic stimulus;GO:0009636//response to toxic substance;GO:…
Ccam03g02692	51	117	57	3537	1536	1330	2.744	5.146	2.916	178.232	99.068	82.676	3.602	119.992	5.058	3.52e-24	1.29e-21	BACOVA_02659	Metabolism;Metabolism;Metabolism;Metabolism;Metabolism	Global and overview maps;Global and overview maps;Carbohydrate metabolism;Biosynthesis of other secondary metabolites;Metabolism of other amino acids	K05349;K05349;K05349;K05349;K05349	--	RWR80367.1 beta-glucosidase BoGH3B [Cinnamomum micranthum f. kanehirae]	ko01100//Metabolic pathways;ko01110//Biosynthesis of secondary metabolites;ko00500//Starch and sucrose metabolism;ko00999//Biosynthesis of various plant secondary metabolites;ko00460//Cyanoamino acid metabolism	-	GO:0004553//hydrolase activity, hydrolyzing O-glycosyl compounds	GO:0005975//carbohydrate metabolic process;GO:0042981//regulation of apoptotic process
Ccam04g01860	35	6	11	2054	789	655	0.857	0.12	0.256	47.114	23.164	18.534	0.411	29.604	6.17051	6.62e-24	2.38e-21	ABCG39	-	-	-	--	KAG9459396.1 hypothetical protein H6P81_003904 [Aristolochia fimbriata]	-	GO:0005575//cellular_component;GO:0005737//cytoplasm;GO:0005887//integral component of plasma membrane;GO:0009338//exodeoxyribonuclease V complex;GO:0009379//Holliday junction helicase complex;GO:0009380//excinuclease repair complex;GO:0009898//cytoplasmic side of plasma membrane;GO:0016020//membrane;GO:0016021//integral component of membrane;GO:0043190//ATP-binding cassette (ABC) transporter com…	GO:0000166//nucleotide binding;GO:0003674//molecular_function;GO:0003723//RNA binding;GO:0003724//RNA helicase activity;GO:0003924//GTPase activity;GO:0004385//guanylate kinase activity;GO:0004386//helicase activity;GO:0005260//intracellularly ATP-gated chloride channel activity;GO:0005319//lipid transporter activity;GO:0005524//ATP binding;GO:0005525//GTP binding;GO:0008854//exodeoxyribonuclease…	GO:0000910//cytokinesis;GO:0001887//selenium compound metabolic process;GO:0006281//DNA repair;GO:0006289//nucleotide-excision repair;GO:0006310//DNA recombination;GO:0006400//tRNA modification;GO:0006464//cellular protein modification process;GO:0006576//cellular biogenic amine metabolic process;GO:0006777//Mo-molybdopterin cofactor biosynthetic process;GO:0006810//transport;GO:0006817//phosphat…
MSTRG.8291	251	764	307	5	2	10	14.338	35.682	16.68	0.268	0.137	0.66	22.2333	0.355	-5.96876	1.32e-23	4.71e-21	At3g02645	-	-	-	--	RWR75428.1 UPF0481-like protein [Cinnamomum micranthum f. kanehirae]	-	-	-	-
Ccam01g02533	21	16	4	585	1990	452	3.291	2.05	0.596	85.867	373.862	81.843	1.979	180.524	6.51128	5.84e-23	2.03e-20	Os03g0804700	-	-	-	--	RWR73684.1 germin-like protein 3-8 [Cinnamomum micranthum f. kanehirae]	-	-	-	-
Ccam01g00531	3	1	5	283	741	204	0.367	0.1	0.582	32.457	108.775	28.862	0.349667	56.698	7.34117	5.87e-23	2.03e-20	ACA7	Metabolism;Metabolism	Global and overview maps;Energy metabolism	K01674;K01674	--	RWR72288.1 alpha carbonic anhydrase 7-like protein [Cinnamomum micranthum f. kanehirae]	ko01100//Metabolic pathways;ko00910//Nitrogen metabolism	-	-	-
Ccam12g00629	0	1	3	1013	300	406	0	0.053	0.162	53.036	20.121	26.216	0.071667	33.1243	8.85237	6.96e-23	2.37e-20	GL1-5	Metabolism;Metabolism	Global and overview maps;Lipid metabolism	K15404;K15404	--	RWR96545.1 protein ECERIFERUM 1-like protein isoform X1 [Cinnamomum micranthum f. kanehirae]	ko01110//Biosynthesis of secondary metabolites;ko00073//Cutin, suberine and wax biosynthesis	-	GO:0005506//iron ion binding;GO:0016491//oxidoreductase activity	GO:0008610//lipid biosynthetic process
Ccam09g00603	21	9	49	1026	1783	637	2.297	0.797	4.988	103.197	229.699	79.077	2.694	137.324	5.67169	1.01e-22	3.39e-20	AKR4C9	Metabolism;Metabolism;Metabolism;Metabolism;Metabolism;Metabolism;Metabolism	Global and overview maps;Global and overview maps;Carbohydrate metabolism;Carbohydrate metabolism;Carbohydrate metabolism;Lipid metabolism;Carbohydrate metabolism	K00002;K00002;K00002;K00002;K00002;K00002;K00002	--	RWR92026.1 NADP-linked oxidoreductase superfamily protein [Cinnamomum micranthum f. kanehirae]	ko01100//Metabolic pathways;ko01110//Biosynthesis of secondary metabolites;ko00010//Glycolysis / Gluconeogenesis;ko00620//Pyruvate metabolism;ko00040//Pentose and glucuronate interconversions;ko00561//Glycerolipid metabolism;ko00053//Ascorbate and aldarate metabolism	GO:0005575//cellular_component;GO:0005622//intracellular anatomical structure;GO:0005737//cytoplasm;GO:0009507//chloroplast;GO:0009536//plastid;GO:0043226//organelle;GO:0043227//membrane-bounded organelle;GO:0043229//intracellular organelle;GO:0043231//intracellular membrane-bounded organelle	GO:0000166//nucleotide binding;GO:0003674//molecular_function;GO:0003824//catalytic activity;GO:0004033//aldo-keto reductase (NADP) activity;GO:0005488//binding;GO:0008106//alcohol dehydrogenase (NADP+) activity;GO:0016229//steroid dehydrogenase activity;GO:0016491//oxidoreductase activity;GO:0016614//oxidoreductase activity, acting on CH-OH group of donors;GO:0016616//oxidoreductase activity, ac…	GO:0001101//response to acid chemical;GO:0006950//response to stress;GO:0006970//response to osmotic stress;GO:0008150//biological_process;GO:0008152//metabolic process;GO:0009266//response to temperature stimulus;GO:0009409//response to cold;GO:0009414//response to water deprivation;GO:0009415//response to water;GO:0009628//response to abiotic stimulus;GO:0009636//response to toxic substance;GO:…
Ccam02g02827	11	0	2	657	375	280	1.102	0	0.191	61.65	45.039	32.412	0.431	46.367	6.74927	1.74e-22	5.78e-20	CYP82C4	Metabolism;Metabolism	Global and overview maps;Biosynthesis of other secondary metabolites	K23136;K23136	--	RWR77261.1 cytochrome P450 82C4-like protein [Cinnamomum micranthum f. kanehirae]	ko01110//Biosynthesis of secondary metabolites;ko00999//Biosynthesis of various plant secondary metabolites	GO:0005575//cellular_component;GO:0016020//membrane;GO:0016021//integral component of membrane;GO:0031224//intrinsic component of membrane	GO:0003674//molecular_function;GO:0003824//catalytic activity;GO:0004497//monooxygenase activity;GO:0005488//binding;GO:0005506//iron ion binding;GO:0016491//oxidoreductase activity;GO:0016705//oxidoreductase activity, acting on paired donors, with incorporation or reduction of molecular oxygen;GO:0016709//oxidoreductase activity, acting on paired donors, with incorporation or reduction of molecu…	GO:0008150//biological_process;GO:0008152//metabolic process;GO:0009058//biosynthetic process;GO:0009987//cellular process;GO:0010035//response to inorganic substance;GO:0010038//response to metal ion;GO:0010039//response to iron ion;GO:0019748//secondary metabolic process;GO:0042221//response to chemical;GO:0044550//secondary metabolite biosynthetic process;GO:0050896//response to stimulus;GO:00…
Ccam05g02735	13	23	4	695	730	288	0.578	0.867	0.164	29.998	40.322	15.364	0.536333	28.5613	5.73479	3.3e-22	1.08e-19	GSTF9	Metabolism;Metabolism	Global and overview maps;Metabolism of other amino acids	K00799;K00799	--	RWR85737.1 protein JASON-like protein isoform X3 [Cinnamomum micranthum f. kanehirae]	ko01100//Metabolic pathways;ko00480//Glutathione metabolism	-	GO:0005515//protein binding;GO:0016034//maleylacetoacetate isomerase activity	GO:0006559//L-phenylalanine catabolic process;GO:0006572//tyrosine catabolic process;GO:0006749//glutathione metabolic process
Ccam03g02842	0	0	0	1225	983	443	0	0	0	69.871	71.764	31.17	0.001	57.6017	15.8138	3.84e-22	1.24e-19	CYP79A1	Metabolism;Metabolism;Metabolism;Metabolism;Metabolism	Global and overview maps;Global and overview maps;Metabolism of other amino acids;Global and overview maps;Biosynthesis of other secondary metabolites	K12153;K12153;K12153;K12153;K12153	--	RWR80494.1 Cytochrome P450 [Cinnamomum micranthum f. kanehirae]	ko01100//Metabolic pathways;ko01110//Biosynthesis of secondary metabolites;ko00460//Cyanoamino acid metabolism;ko01210//2-Oxocarboxylic acid metabolism;ko00966//Glucosinolate biosynthesis	-	GO:0005506//iron ion binding;GO:0016705//oxidoreductase activity, acting on paired donors, with incorporation or reduction of molecular oxygen;GO:0020037//heme binding	-
Ccam02g03587	10	20	7	1050	402	294	0.987	1.614	0.657	97.104	47.584	33.541	1.086	59.4097	5.7736	4.12e-22	1.31e-19	RAX3	-	-	-	MYB	RWR77922.1 transcription factor RAX3 [Cinnamomum micranthum f. kanehirae]	-	-	-	-
Ccam01g02123	116	20	16	6358	2472	2272	7.186	1.009	0.92	369.905	184.055	163.062	3.03833	239.007	6.29763	1.02e-21	3.2e-19	FKBP65	-	-	-	--	RWR73384.1 peptidyl-prolyl cis-trans isomerase FKBP65-like protein [Cinnamomum micranthum f. kanehirae]	-	GO:0005854//nascent polypeptide-associated complex	GO:0003755//peptidyl-prolyl cis-trans isomerase activity;GO:0005515//protein binding;GO:0051082//unfolded protein binding	GO:0051083//'de novo' cotranslational protein folding
Ccam03g00764	0	0	1	2357	1325	837	0	0	0.058	133.723	96.217	58.58	0.019333	96.1733	12.2803	1.37e-21	4.26e-19	CYP79A1	Metabolism;Metabolism;Metabolism;Metabolism;Metabolism	Global and overview maps;Global and overview maps;Metabolism of other amino acids;Global and overview maps;Biosynthesis of other secondary metabolites	K12153;K12153;K12153;K12153;K12153	--	RWR79042.1 Cytochrome P450 [Cinnamomum micranthum f. kanehirae]	ko01100//Metabolic pathways;ko01110//Biosynthesis of secondary metabolites;ko00460//Cyanoamino acid metabolism;ko01210//2-Oxocarboxylic acid metabolism;ko00966//Glucosinolate biosynthesis	-	GO:0005506//iron ion binding;GO:0016705//oxidoreductase activity, acting on paired donors, with incorporation or reduction of molecular oxygen;GO:0020037//heme binding	-
Ccam09g02057	11	12	6	209	262	200	0.96	0.832	0.466	16.808	26.953	19.882	0.752667	21.2143	4.81688	2.18e-21	6.69e-19	gpmA	Metabolism;Metabolism;Metabolism;Metabolism;Metabolism;Metabolism	Global and overview maps;Global and overview maps;Global and overview maps;Global and overview maps;Carbohydrate metabolism;Amino acid metabolism	K01834;K01834;K01834;K01834;K01834;K01834	--	RWR93019.1 2,3-bisphosphoglycerate-dependent phosphoglycerate mutase [Cinnamomum micranthum f. kanehirae]	ko01100//Metabolic pathways;ko01110//Biosynthesis of secondary metabolites;ko01200//Carbon metabolism;ko01230//Biosynthesis of amino acids;ko00010//Glycolysis / Gluconeogenesis;ko00260//Glycine, serine and threonine metabolism	-	GO:0003674//molecular_function;GO:0003824//catalytic activity;GO:0004619//phosphoglycerate mutase activity;GO:0016853//isomerase activity;GO:0016866//intramolecular transferase activity;GO:0016868//intramolecular transferase activity, phosphotransferases;GO:0046538//2,3-bisphosphoglycerate-dependent phosphoglycerate mutase activity	GO:0000160//phosphorelay signal transduction system;GO:0005975//carbohydrate metabolic process;GO:0005996//monosaccharide metabolic process;GO:0006006//glucose metabolic process;GO:0006007//glucose catabolic process;GO:0006082//organic acid metabolic process;GO:0006090//pyruvate metabolic process;GO:0006091//generation of precursor metabolites and energy;GO:0006094//gluconeogenesis;GO:0006096//gl…
Ccam02g02234	46	15	19	986	567	469	2.668	0.711	1.048	53.566	39.426	31.431	1.47567	41.4743	4.81278	2.44e-21	7.41e-19	PLC4	Metabolism;Metabolism;Environmental Information Processing	Global and overview maps;Carbohydrate metabolism;Signal transduction	K05857;K05857;K05857	--	RWR76946.1 phosphoinositide phospholipase C 4 isoform X1 [Cinnamomum micranthum f. kanehirae]	ko01100//Metabolic pathways;ko00562//Inositol phosphate metabolism;ko04070//Phosphatidylinositol signaling system	GO:0005575//cellular_component;GO:0005622//intracellular anatomical structure;GO:0005886//plasma membrane;GO:0016020//membrane;GO:0071944//cell periphery	GO:0003674//molecular_function;GO:0003824//catalytic activity;GO:0004435//phosphatidylinositol phospholipase C activity;GO:0004620//phospholipase activity;GO:0004629//phospholipase C activity;GO:0008081//phosphoric diester hydrolase activity;GO:0016298//lipase activity;GO:0016787//hydrolase activity;GO:0016788//hydrolase activity, acting on ester bonds;GO:0042578//phosphoric ester hydrolase activ…	GO:0006629//lipid metabolic process;GO:0007154//cell communication;GO:0007165//signal transduction;GO:0008150//biological_process;GO:0008152//metabolic process;GO:0009056//catabolic process;GO:0009987//cellular process;GO:0016042//lipid catabolic process;GO:0023052//signaling;GO:0035556//intracellular signal transduction;GO:0044238//primary metabolic process;GO:0050789//regulation of biological p…
Ccam01g00915	35	4	10	1020	724	511	2.43	0.227	0.66	66.338	60.268	40.997	1.10567	55.8677	5.65902	3.28e-21	9.85e-19	ENPP3	Metabolism;Metabolism;Metabolism;Metabolism;Metabolism;Metabolism;Metabolism;Metabolism	Global and overview maps;Global and overview maps;Carbohydrate metabolism;Nucleotide metabolism;Nucleotide metabolism;Metabolism of cofactors and vitamins;Metabolism of cofactors and vitamins;Metabolism of cofactors and vitamins	K01513;K01513;K01513;K01513;K01513;K01513;K01513;K01513	--	RWR72603.1 ectonucleotide pyrophosphatase/phosphodiesterase family member 3 [Cinnamomum micranthum f. kanehirae]	ko01100//Metabolic pathways;ko01110//Biosynthesis of secondary metabolites;ko00500//Starch and sucrose metabolism;ko00230//Purine metabolism;ko00240//Pyrimidine metabolism;ko00770//Pantothenate and CoA biosynthesis;ko00760//Nicotinate and nicotinamide metabolism;ko00740//Riboflavin metabolism	-	GO:0008484//sulfuric ester hydrolase activity;GO:0047400//phosphonoacetate hydrolase activity	GO:0019636//phosphonoacetate metabolic process
Ccam01g03774	52	14	26	1193	659	544	5.209	1.147	2.477	111.947	79.149	62.971	2.94433	84.689	4.84616	5.16e-21	1.53e-18	BANGLUC	-	-	-	--	RWR74718.1 putative glucan endo-1,3-beta-glucosidase GVI [Cinnamomum micranthum f. kanehirae]	-	-	GO:0004553//hydrolase activity, hydrolyzing O-glycosyl compounds	GO:0005975//carbohydrate metabolic process
Ccam03g00675	17	9	29	817	438	319	0.609	0.263	0.988	27.403	18.804	13.199	0.62	19.802	4.99723	5.58e-21	1.64e-18	Os04g0656100	Metabolism;Metabolism	Global and overview maps;Energy metabolism	K01535;K01535	--	RWR78959.1 plasma membrane ATPase 4 [Cinnamomum micranthum f. kanehirae]	ko01100//Metabolic pathways;ko00190//Oxidative phosphorylation	GO:0005575//cellular_component;GO:0005886//plasma membrane;GO:0016020//membrane;GO:0016021//integral component of membrane;GO:0031004//potassium ion-transporting ATPase complex;GO:0031224//intrinsic component of membrane;GO:0071944//cell periphery	GO:0000166//nucleotide binding;GO:0003674//molecular_function;GO:0003824//catalytic activity;GO:0005215//transporter activity;GO:0005375//copper ion transmembrane transporter activity;GO:0005388//P-type calcium transporter activity;GO:0005488//binding;GO:0005524//ATP binding;GO:0008324//cation transmembrane transporter activity;GO:0008553//P-type proton-exporting transporter activity;GO:0008556//…	GO:0006545//glycine biosynthetic process;GO:0006564//L-serine biosynthetic process;GO:0006810//transport;GO:0006811//ion transport;GO:0006812//cation transport;GO:0006813//potassium ion transport;GO:0006816//calcium ion transport;GO:0006825//copper ion transport;GO:0008150//biological_process;GO:0008152//metabolic process;GO:0009103//lipopolysaccharide biosynthetic process;GO:0015691//cadmium ion…
Ccam10g02046	4	4	5	329	221	134	0.572	0.467	0.68	44.048	37.871	22.131	0.573	34.6833	5.91956	6.89e-21	2e-18	SIP1-2	-	-	-	--	RWR94460.1 Major intrinsic protein [Cinnamomum micranthum f. kanehirae]	-	GO:0005575//cellular_component;GO:0005886//plasma membrane;GO:0005887//integral component of plasma membrane;GO:0016020//membrane;GO:0016021//integral component of membrane;GO:0031224//intrinsic component of membrane;GO:0031226//intrinsic component of plasma membrane;GO:0071944//cell periphery	GO:0003674//molecular_function;GO:0005215//transporter activity;GO:0005372//water transmembrane transporter activity;GO:0015250//water channel activity;GO:0015267//channel activity;GO:0015318//inorganic molecular entity transmembrane transporter activity;GO:0022803//passive transmembrane transporter activity;GO:0022857//transmembrane transporter activity	GO:0006810//transport;GO:0006811//ion transport;GO:0006833//water transport;GO:0008150//biological_process;GO:0034220//ion transmembrane transport;GO:0042044//fluid transport;GO:0051179//localization;GO:0051234//establishment of localization;GO:0055085//transmembrane transport
Ccam07g00501	366	937	676	0	0	0	22.815	47.755	40.08	0	0	0	36.8833	0.001	-15.1707	7.64e-21	2.19e-18	ACD6	-	-	-	--	RWR88247.1 protein ACCELERATED CELL DEATH 6-like protein [Cinnamomum micranthum f. kanehirae]	-	-	GO:0005515//protein binding	-
Ccam04g00482	53	62	41	978	623	469	4.24	4.055	3.12	73.288	59.755	43.356	3.805	58.7997	3.94984	1.81e-20	5.12e-18	GAPCP1	Metabolism;Metabolism;Metabolism;Metabolism;Metabolism;Metabolism	Global and overview maps;Global and overview maps;Global and overview maps;Global and overview maps;Carbohydrate metabolism;Energy metabolism	K00134;K00134;K00134;K00134;K00134;K00134	--	RWR81956.1 glyceraldehyde-3-phosphate dehydrogenase GAPCP2, chloroplastic [Cinnamomum micranthum f. kanehirae]	ko01100//Metabolic pathways;ko01110//Biosynthesis of secondary metabolites;ko01200//Carbon metabolism;ko01230//Biosynthesis of amino acids;ko00010//Glycolysis / Gluconeogenesis;ko00710//Carbon fixation in photosynthetic organisms	GO:0005575//cellular_component;GO:0005622//intracellular anatomical structure;GO:0005737//cytoplasm	GO:0000166//nucleotide binding;GO:0003674//molecular_function;GO:0003824//catalytic activity;GO:0004073//aspartate-semialdehyde dehydrogenase activity;GO:0004365//glyceraldehyde-3-phosphate dehydrogenase (NAD+) (phosphorylating) activity;GO:0005488//binding;GO:0008839//4-hydroxy-tetrahydrodipicolinate reductase;GO:0016491//oxidoreductase activity;GO:0016620//oxidoreductase activity, acting on the…	GO:0005975//carbohydrate metabolic process;GO:0005996//monosaccharide metabolic process;GO:0006006//glucose metabolic process;GO:0006082//organic acid metabolic process;GO:0006090//pyruvate metabolic process;GO:0006091//generation of precursor metabolites and energy;GO:0006094//gluconeogenesis;GO:0006096//glycolytic process;GO:0006139//nucleobase-containing compound metabolic process;GO:0006163//…
Ccam04g03108	160	125	215	5957	2348	1788	10.759	6.872	13.751	375.222	189.3	138.932	10.4607	234.485	4.48645	2.13e-20	5.98e-18	CYP71AU50	-	-	-	--	RWR83940.1 cytochrome P450 CYP736A12 [Cinnamomum micranthum f. kanehirae]	-	-	GO:0005506//iron ion binding;GO:0016705//oxidoreductase activity, acting on paired donors, with incorporation or reduction of molecular oxygen;GO:0020037//heme binding	-
Ccam07g00153	5	0	0	357	309	189	0.721	0	0	48.198	53.377	31.447	0.240333	44.3407	7.52745	2.34e-20	6.49e-18	HTH	-	-	-	--	RWR88136.1 protein HOTHEAD [Cinnamomum micranthum f. kanehirae]	-	GO:0005575//cellular_component;GO:0005576//extracellular region	GO:0000166//nucleotide binding;GO:0003674//molecular_function;GO:0003824//catalytic activity;GO:0005488//binding;GO:0008767//UDP-galactopyranose mutase activity;GO:0008812//choline dehydrogenase activity;GO:0016491//oxidoreductase activity;GO:0016614//oxidoreductase activity, acting on CH-OH group of donors;GO:0016701//oxidoreductase activity, acting on single donors with incorporation of molecul…	GO:0006082//organic acid metabolic process;GO:0006629//lipid metabolic process;GO:0006631//fatty acid metabolic process;GO:0006744//ubiquinone biosynthetic process;GO:0007154//cell communication;GO:0007267//cell-cell signaling;GO:0007275//multicellular organism development;GO:0008150//biological_process;GO:0008152//metabolic process;GO:0009273//peptidoglycan-based cell wall biogenesis;GO:0009553/…
Ccam01g02114	216	70	88	5406	2263	2013	12.568	3.318	4.905	295.218	158.159	135.602	6.93033	196.326	4.82418	2.77e-20	7.58e-18	FKBP65	-	-	-	--	RWR73384.1 peptidyl-prolyl cis-trans isomerase FKBP65-like protein [Cinnamomum micranthum f. kanehirae]	-	GO:0005854//nascent polypeptide-associated complex;GO:0045203//integral component of cell outer membrane	GO:0003755//peptidyl-prolyl cis-trans isomerase activity;GO:0005215//transporter activity;GO:0005515//protein binding;GO:0051082//unfolded protein binding	GO:0015774//polysaccharide transport;GO:0042710//biofilm formation;GO:0051083//'de novo' cotranslational protein folding
Ccam07g01528	131	267	338	4	1	2	8.634	14.385	21.175	0.269	0.079	0.152	14.7313	0.166667	-6.46578	3.18e-20	8.62e-18	CYP72A14	-	-	-	--	RWR89089.1 Cytochrome P450 72A15 [Cinnamomum micranthum f. kanehirae]	-	-	GO:0005506//iron ion binding;GO:0016705//oxidoreductase activity, acting on paired donors, with incorporation or reduction of molecular oxygen;GO:0020037//heme binding	-
Ccam08g00508	61	7	40	1514	1689	787	7.523	0.706	4.692	174.857	249.663	112.197	4.307	178.906	5.37637	6.95e-20	1.86e-17	DDB_G0268948	-	-	-	--	RWR90228.1 Methyltransferase type 11 [Cinnamomum micranthum f. kanehirae]	-	GO:0005575//cellular_component;GO:0005622//intracellular anatomical structure;GO:0005737//cytoplasm	GO:0003674//molecular_function;GO:0003824//catalytic activity;GO:0008168//methyltransferase activity;GO:0008170//N-methyltransferase activity;GO:0008171//O-methyltransferase activity;GO:0008173//RNA methyltransferase activity;GO:0008276//protein methyltransferase activity;GO:0008689//3-demethylubiquinone-9 3-O-methyltransferase activity;GO:0008757//S-adenosylmethionine-dependent methyltransferase…	GO:0006396//RNA processing;GO:0006400//tRNA modification;GO:0006744//ubiquinone biosynthetic process;GO:0008150//biological_process;GO:0008152//metabolic process;GO:0009102//biotin biosynthetic process;GO:0015995//chlorophyll biosynthetic process;GO:0032259//methylation;GO:0044272//sulfur compound biosynthetic process
MSTRG.9599	347	343	698	30	32	18	21.042	17.006	40.258	1.704	2.326	1.261	26.102	1.76367	-3.88751	7.08e-20	1.88e-17	LECRK41	-	-	-	--	RWR76702.1 L-type lectin-domain-containing protein [Cinnamomum micranthum f. kanehirae]	-	GO:0009523//photosystem II;GO:0009539//photosystem II reaction center;GO:0016020//membrane	GO:0004672//protein kinase activity;GO:0005524//ATP binding;GO:0030246//carbohydrate binding	GO:0006468//protein phosphorylation;GO:0015979//photosynthesis
Ccam04g00864	9	0	4	351	314	161	0.73	0	0.309	26.678	30.547	15.095	0.346333	24.1067	6.12113	7.79e-20	2.05e-17	ERF110	-	-	-	ERF	RWR82268.1 ethylene-responsive transcription factor ABR1-like protein [Cinnamomum micranthum f. kanehirae]	-	-	GO:0003700//DNA-binding transcription factor activity	GO:0006355//regulation of transcription, DNA-templated
Ccam07g00711	471	818	673	0	0	2	14.326	20.348	19.471	0	0	0.07	18.0483	0.023333	-9.59526	9.55e-20	2.48e-17	At1g56140	-	-	-	--	RWR88644.1 putative LRR receptor-like serine/threonine-protein kinase [Cinnamomum micranthum f. kanehirae]	-	-	GO:0004672//protein kinase activity;GO:0005515//protein binding;GO:0005524//ATP binding	GO:0006468//protein phosphorylation
Ccam07g00961	1	1	0	1104	1001	341	0.064	0.052	0	65.784	76.344	25.066	0.038667	55.7313	10.4932	1.1e-19	2.84e-17	At5g44360	Metabolism;Metabolism;Metabolism	Global and overview maps;Global and overview maps;Biosynthesis of other secondary metabolites	K22395;K22395;K22395	--	RWR88663.1 tetrahydrocannabinolic acid synthase-like protein [Cinnamomum micranthum f. kanehirae]	ko01100//Metabolic pathways;ko01110//Biosynthesis of secondary metabolites;ko00940//Phenylpropanoid biosynthesis	-	GO:0016491//oxidoreductase activity;GO:0050660//flavin adenine dinucleotide binding	GO:0005975//carbohydrate metabolic process
Ccam04g00515	6	18	12	386	352	179	2.252	5.524	4.284	135.728	158.422	77.645	4.02	123.932	4.94621	1.79e-19	4.56e-17	--	-	-	-	--	-	-	-	-	-
Ccam01g01415	13	5	11	313	684	170	0.407	0.128	0.328	9.188	25.701	6.156	0.287667	13.6817	5.5717	2.38e-19	5.99e-17	At1g74360	-	-	-	--	RWR72999.1 putative LRR receptor-like serine/threonine-protein kinase [Cinnamomum micranthum f. kanehirae]	-	GO:0005575//cellular_component;GO:0005622//intracellular anatomical structure;GO:0005737//cytoplasm;GO:0005739//mitochondrion;GO:0005740//mitochondrial envelope;GO:0005886//plasma membrane;GO:0016020//membrane;GO:0016021//integral component of membrane;GO:0031090//organelle membrane;GO:0031224//intrinsic component of membrane;GO:0031966//mitochondrial membrane;GO:0031967//organelle envelope;GO:00…	GO:0000166//nucleotide binding;GO:0003674//molecular_function;GO:0003824//catalytic activity;GO:0004672//protein kinase activity;GO:0004674//protein serine/threonine kinase activity;GO:0005488//binding;GO:0005515//protein binding;GO:0005524//ATP binding;GO:0016301//kinase activity;GO:0016709//oxidoreductase activity, acting on paired donors, with incorporation or reduction of molecular oxygen, NA…	GO:0002215//defense response to nematode;GO:0006464//cellular protein modification process;GO:0006468//protein phosphorylation;GO:0006744//ubiquinone biosynthetic process;GO:0006793//phosphorus metabolic process;GO:0006796//phosphate-containing compound metabolic process;GO:0006807//nitrogen compound metabolic process;GO:0006950//response to stress;GO:0006952//defense response;GO:0007275//multice…
Ccam03g00167	39	39	8	1119	681	502	2.552	2.087	0.498	68.594	53.431	37.961	1.71233	53.3287	4.96088	3.33e-19	8.31e-17	FMO1	Metabolism	Metabolism of other amino acids	K00485	--	RWR78494.1 Flavin monooxygenase-like protein [Cinnamomum micranthum f. kanehirae]	ko00430//Taurine and hypotaurine metabolism	GO:0009342//glutamate synthase complex (NADPH)	GO:0003824//catalytic activity;GO:0004355//glutamate synthase (NADPH) activity;GO:0004499//N,N-dimethylaniline monooxygenase activity;GO:0004729//oxygen-dependent protoporphyrinogen oxidase activity;GO:0004791//thioredoxin-disulfide reductase activity;GO:0015036//disulfide oxidoreductase activity;GO:0016166//phytoene dehydrogenase activity;GO:0016491//oxidoreductase activity;GO:0045181//glutamate…	GO:0006537//glutamate biosynthetic process;GO:0006779//porphyrin-containing compound biosynthetic process;GO:0006790//sulfur compound metabolic process;GO:0009228//thiamine biosynthetic process;GO:0016117//carotenoid biosynthetic process
Ccam01g02116	9	1	12	455	306	181	2.302	0.233	3.126	114.727	98.758	56.362	1.887	89.949	5.57494	4.26e-19	1.05e-16	FKBP65	-	-	-	--	RWR73384.1 peptidyl-prolyl cis-trans isomerase FKBP65-like protein [Cinnamomum micranthum f. kanehirae]	-	GO:0045203//integral component of cell outer membrane	GO:0003755//peptidyl-prolyl cis-trans isomerase activity;GO:0005215//transporter activity;GO:0005515//protein binding	GO:0015774//polysaccharide transport;GO:0042710//biofilm formation
Ccam04g03046	28	6	10	460	646	259	1.781	0.312	0.605	27.41	49.269	19.038	0.899333	31.9057	5.14881	6.19e-19	1.51e-16	--	-	-	-	--	RWR83890.1 hypothetical protein CKAN_01266900 [Cinnamomum micranthum f. kanehirae]	-	-	-	-
Ccam11g01939	103	311	58	3180	6193	3671	5.864	14.477	3.141	169.59	422.732	241.509	7.82733	277.944	5.15013	6.25e-19	1.51e-16	PPO	Metabolism;Metabolism;Metabolism;Metabolism	Global and overview maps;Global and overview maps;Biosynthesis of other secondary metabolites;Amino acid metabolism	K00422;K00422;K00422;K00422	--	RWR95777.1 polyphenol oxidase, chloroplastic-like protein [Cinnamomum micranthum f. kanehirae]	ko01100//Metabolic pathways;ko01110//Biosynthesis of secondary metabolites;ko00950//Isoquinoline alkaloid biosynthesis;ko00350//Tyrosine metabolism	-	GO:0004097//catechol oxidase activity;GO:0016491//oxidoreductase activity	-
Ccam06g01064	44	16	25	810	558	322	8.214	2.442	4.439	141.631	124.882	69.455	5.03167	111.989	4.47618	7.33e-19	1.76e-16	WRKY75	-	-	-	WRKY	RWR87050.1 putative WRKY transcription factor 75 [Cinnamomum micranthum f. kanehirae]	-	GO:0005575//cellular_component;GO:0005622//intracellular anatomical structure;GO:0005634//nucleus;GO:0043226//organelle;GO:0043227//membrane-bounded organelle;GO:0043229//intracellular organelle;GO:0043231//intracellular membrane-bounded organelle	GO:0000976//transcription cis-regulatory region binding;GO:0000977//RNA polymerase II transcription regulatory region sequence-specific DNA binding;GO:0000978//RNA polymerase II cis-regulatory region sequence-specific DNA binding;GO:0000987//cis-regulatory region sequence-specific DNA binding;GO:0001067//transcription regulatory region nucleic acid binding;GO:0003674//molecular_function;GO:000367…	GO:0000122//negative regulation of transcription by RNA polymerase II;GO:0006139//nucleobase-containing compound metabolic process;GO:0006351//transcription, DNA-templated;GO:0006355//regulation of transcription, DNA-templated;GO:0006357//regulation of transcription by RNA polymerase II;GO:0006725//cellular aromatic compound metabolic process;GO:0006807//nitrogen compound metabolic process;GO:000…
Ccam07g01225	33	36	39	892	410	362	2.898	2.585	3.257	73.374	43.167	36.733	2.91333	51.0913	4.13234	8.09e-19	1.93e-16	DJ1E	Metabolism;Metabolism	Global and overview maps;Carbohydrate metabolism	K18881;K18881	--	RWR88850.1 DJ-1 protein E isoform X1 [Cinnamomum micranthum f. kanehirae]	ko01100//Metabolic pathways;ko00620//Pyruvate metabolism	-	GO:0004359//glutaminase activity;GO:0004642//phosphoribosylformylglycinamidine synthase activity;GO:0008234//cysteine-type peptidase activity;GO:0016884//carbon-nitrogen ligase activity, with glutamine as amido-N-donor	GO:0006508//proteolysis;GO:0009152//purine ribonucleotide biosynthetic process;GO:0042819//vitamin B6 biosynthetic process;GO:0042823//pyridoxal phosphate biosynthetic process
Ccam09g00704	1	2	0	397	470	182	0.061	0.099	0	22.524	34.13	12.738	0.053333	23.1307	8.76055	1.09e-18	2.58e-16	LAC7	-	-	-	--	RWR98304.1 laccase-7 [Cinnamomum micranthum f. kanehirae]	-	GO:0005575//cellular_component;GO:0005576//extracellular region;GO:0048046//apoplast	GO:0003674//molecular_function;GO:0003824//catalytic activity;GO:0005375//copper ion transmembrane transporter activity;GO:0005488//binding;GO:0005507//copper ion binding;GO:0016491//oxidoreductase activity;GO:0016679//oxidoreductase activity, acting on diphenols and related substances as donors;GO:0016682//oxidoreductase activity, acting on diphenols and related substances as donors, oxygen as a…	GO:0006725//cellular aromatic compound metabolic process;GO:0006825//copper ion transport;GO:0008150//biological_process;GO:0008152//metabolic process;GO:0009056//catabolic process;GO:0009698//phenylpropanoid metabolic process;GO:0009808//lignin metabolic process;GO:0009987//cellular process;GO:0019439//aromatic compound catabolic process;GO:0019748//secondary metabolic process;GO:0044237//cellul…
Ccam07g01469	50	11	34	966	925	416	2.861	0.515	1.85	51.776	63.457	27.505	1.742	47.5793	4.77152	1.13e-18	2.63e-16	WRKY6	-	-	-	WRKY	RWR89042.1 putative WRKY transcription factor 31 [Cinnamomum micranthum f. kanehirae]	-	-	GO:0003700//DNA-binding transcription factor activity;GO:0043565//sequence-specific DNA binding	GO:0006355//regulation of transcription, DNA-templated
Ccam01g02962	286	384	372	32	38	20	20.655	22.674	25.553	2.165	3.29	1.669	22.9607	2.37467	-3.27337	1.37e-18	3.17e-16	UGT71K2	-	-	-	--	RWR74030.1 UDP-glycosyltransferase 71K2 [Cinnamomum micranthum f. kanehirae]	-	-	GO:0008194//UDP-glycosyltransferase activity;GO:0016758//hexosyltransferase activity;GO:0047590//5-dehydro-2-deoxygluconokinase activity	GO:0019310//inositol catabolic process
Ccam08g00422	14	11	15	252	198	171	0.899	0.577	0.916	15.157	15.243	12.688	0.797333	14.3627	4.171	2.04e-18	4.67e-16	ILL6	-	-	-	--	RWR90166.1 IAA-amino acid hydrolase ILR1-like protein 6 [Cinnamomum micranthum f. kanehirae]	-	-	GO:0003674//molecular_function;GO:0003824//catalytic activity;GO:0004180//carboxypeptidase activity;GO:0004222//metalloendopeptidase activity;GO:0005488//binding;GO:0009014//succinyl-diaminopimelate desuccinylase activity;GO:0016787//hydrolase activity;GO:0016810//hydrolase activity, acting on carbon-nitrogen (but not peptide) bonds;GO:0043167//ion binding;GO:0043169//cation binding;GO:0046872//m…	GO:0001101//response to acid chemical;GO:0002682//regulation of immune system process;GO:0002831//regulation of response to biotic stimulus;GO:0006082//organic acid metabolic process;GO:0006508//proteolysis;GO:0008150//biological_process;GO:0008152//metabolic process;GO:0009089//lysine biosynthetic process via diaminopimelate;GO:0009694//jasmonic acid metabolic process;GO:0009719//response to end…
Ccam09g01360	115	28	38	1782	1673	830	7.329	1.459	2.303	106.382	127.834	61.124	3.697	98.4467	4.73491	2.18e-18	4.95e-16	SHKA	Metabolism;Metabolism;Metabolism;Metabolism	Global and overview maps;Global and overview maps;Global and overview maps;Amino acid metabolism	K01626;K01626;K01626;K01626	--	RWR92441.1 phospho-2-dehydro-3-deoxyheptonate aldolase 1, chloroplastic-like protein [Cinnamomum micranthum f. kanehirae]	ko01100//Metabolic pathways;ko01110//Biosynthesis of secondary metabolites;ko01230//Biosynthesis of amino acids;ko00400//Phenylalanine, tyrosine and tryptophan biosynthesis	-	GO:0003849//3-deoxy-7-phosphoheptulonate synthase activity	GO:0009073//aromatic amino acid family biosynthetic process;GO:0009423//chorismate biosynthetic process
Ccam03g01060	467	270	353	4917	4716	2248	29.708	14.043	21.358	292.988	359.679	165.242	21.703	272.636	3.65101	2.44e-18	5.49e-16	DHAPS-1	Metabolism;Metabolism;Metabolism;Metabolism	Global and overview maps;Global and overview maps;Global and overview maps;Amino acid metabolism	K01626;K01626;K01626;K01626	--	RWR79296.1 phospho-2-dehydro-3-deoxyheptonate aldolase 1, chloroplastic-like protein [Cinnamomum micranthum f. kanehirae]	ko01100//Metabolic pathways;ko01110//Biosynthesis of secondary metabolites;ko01230//Biosynthesis of amino acids;ko00400//Phenylalanine, tyrosine and tryptophan biosynthesis	GO:0005575//cellular_component;GO:0005622//intracellular anatomical structure;GO:0005737//cytoplasm;GO:0005739//mitochondrion;GO:0009507//chloroplast;GO:0009536//plastid;GO:0043226//organelle;GO:0043227//membrane-bounded organelle;GO:0043229//intracellular organelle;GO:0043231//intracellular membrane-bounded organelle	GO:0003674//molecular_function;GO:0003824//catalytic activity;GO:0003849//3-deoxy-7-phosphoheptulonate synthase activity;GO:0016740//transferase activity;GO:0016765//transferase activity, transferring alkyl or aryl (other than methyl) groups	GO:0006082//organic acid metabolic process;GO:0006520//cellular amino acid metabolic process;GO:0006725//cellular aromatic compound metabolic process;GO:0006807//nitrogen compound metabolic process;GO:0006950//response to stress;GO:0008150//biological_process;GO:0008152//metabolic process;GO:0008652//cellular amino acid biosynthetic process;GO:0009058//biosynthetic process;GO:0009072//aromatic am…
Ccam11g01233	3	0	1	460	234	155	0.352	0	0.112	50.581	32.934	21.025	0.154667	34.8467	7.81571	2.55e-18	5.7e-16	MYB78	-	-	-	MYB	RWR95200.1 transcription factor MYB108-like protein [Cinnamomum micranthum f. kanehirae]	-	GO:0005576//extracellular region	GO:0005179//hormone activity	-
MSTRG.23795	14	105	104	1679	2050	2725	0.361	2.242	2.59	41.155	64.321	82.397	1.731	62.6243	5.17705	3.04e-18	6.73e-16	--	-	-	-	--	RWR78674.1 hypothetical protein CKAN_00721700 [Cinnamomum micranthum f. kanehirae]	-	-	GO:0003677//DNA binding;GO:0004803//transposase activity;GO:0008270//zinc ion binding	GO:0006313//transposition, DNA-mediated
MSTRG.12538	8	3	5	217	232	114	0.595	0.183	0.354	15.128	20.701	9.804	0.377333	15.211	5.33313	3.1e-18	6.8e-16	NAC100	-	-	-	--	RWR79646.1 No apical meristem NAM protein [Cinnamomum micranthum f. kanehirae]	-	-	GO:0003677//DNA binding	GO:0006355//regulation of transcription, DNA-templated
Ccam08g01770	3	1	1	192	400	129	0.27	0.074	0.086	16.21	43.225	13.421	0.143333	24.2853	7.40457	4.87e-18	1.06e-15	ChiC	Metabolism;Metabolism	Global and overview maps;Carbohydrate metabolism	K01183;K01183	--	RWR91105.1 chitotriosidase-1-like protein [Cinnamomum micranthum f. kanehirae]	ko01100//Metabolic pathways;ko00520//Amino sugar and nucleotide sugar metabolism	-	-	GO:0005975//carbohydrate metabolic process
Ccam03g01362	2	3	4	265	162	110	0.207	0.254	0.394	25.695	20.106	13.158	0.285	19.653	6.10764	5.28e-18	1.14e-15	PAP4	Metabolism;Metabolism	Global and overview maps;Metabolism of cofactors and vitamins	K14379;K14379	--	RWR75106.1 Purple acid phosphatase 3 [Cinnamomum micranthum f. kanehirae]	ko01100//Metabolic pathways;ko00740//Riboflavin metabolism	-	GO:0016787//hydrolase activity	-
Ccam03g01087	15	5	20	526	469	172	1.83	0.499	2.321	60.111	68.601	24.248	1.55	50.9867	5.03978	8.1e-18	1.73e-15	--	-	-	-	--	RWR79310.1 hypothetical protein CKAN_00788000 [Cinnamomum micranthum f. kanehirae]	-	-	GO:0046872//metal ion binding	-
Ccam11g02193	2	0	0	567	855	267	0.129	0	0	34.215	66.066	19.885	0.043	40.0553	9.86344	8.53e-18	1.81e-15	PME17	Metabolism;Metabolism	Global and overview maps;Carbohydrate metabolism	K01051;K01051	--	RWR95981.1 Pectinesterase/pectinesterase inhibitor PPE8B [Cinnamomum micranthum f. kanehirae]	ko01100//Metabolic pathways;ko00040//Pentose and glucuronate interconversions	-	GO:0004857//enzyme inhibitor activity;GO:0030599//pectinesterase activity	GO:0042545//cell wall modification
Ccam11g00071	90	89	203	3387	1575	1329	7.758	6.325	16.719	274.371	163.292	132.839	10.2673	190.167	4.21114	9e-18	1.89e-15	Bphyt_4144	-	-	-	--	RWR94507.1 nitronate monooxygenase-like protein [Cinnamomum micranthum f. kanehirae]	-	-	GO:0003824//catalytic activity;GO:0003938//IMP dehydrogenase activity;GO:0016491//oxidoreductase activity;GO:0018580//nitronate monooxygenase activity	GO:0009152//purine ribonucleotide biosynthetic process
Ccam05g02143	11	7	9	265	595	128	0.947	0.492	0.737	21.359	61.382	12.727	0.725333	31.8227	5.45527	9.09e-18	1.9e-15	ERF110	-	-	-	ERF	RWR85285.1 ethylene-responsive transcription factor ERF110-like protein isoform X2 [Cinnamomum micranthum f. kanehirae]	-	-	GO:0003700//DNA-binding transcription factor activity	GO:0006355//regulation of transcription, DNA-templated
Ccam08g00991	229	18	49	148333	62860	35394	29.18	1.876	5.936	17710.4	9606.2	5213.05	12.3307	10843.2	9.78033	9.24e-18	1.91e-15	CHIT1B	Metabolism;Metabolism;Environmental Information Processing	Global and overview maps;Carbohydrate metabolism;Signal transduction	K20547;K20547;K20547	--	RWR90609.1 class I chitinase [Cinnamomum micranthum f. kanehirae]	ko01100//Metabolic pathways;ko00520//Amino sugar and nucleotide sugar metabolism;ko04016//MAPK signaling pathway - plant	-	GO:0004568//chitinase activity	GO:0006032//chitin catabolic process;GO:0016998//cell wall macromolecule catabolic process
Ccam08g00732	8	8	2	444	174	151	1.237	1.011	0.294	64.286	32.246	26.97	0.847333	41.1673	5.60243	1.09e-17	2.25e-15	At5g08350	-	-	-	--	RWR90392.1 GEM-like protein 4 [Cinnamomum micranthum f. kanehirae]	-	-	GO:0008168//methyltransferase activity	GO:0006694//steroid biosynthetic process
Ccam03g03512	31	4	14	674	689	266	3.106	0.328	1.334	63.246	82.752	30.791	1.58933	58.9297	5.2125	1.3e-17	2.64e-15	XTH30	-	-	-	--	RWR81047.1 Glycoside hydrolase [Cinnamomum micranthum f. kanehirae]	-	GO:0005575//cellular_component;GO:0005576//extracellular region;GO:0005618//cell wall;GO:0030312//external encapsulating structure;GO:0048046//apoplast;GO:0071944//cell periphery	GO:0003674//molecular_function;GO:0003824//catalytic activity;GO:0004553//hydrolase activity, hydrolyzing O-glycosyl compounds;GO:0016740//transferase activity;GO:0016757//glycosyltransferase activity;GO:0016758//hexosyltransferase activity;GO:0016762//xyloglucan:xyloglucosyl transferase activity;GO:0016787//hydrolase activity;GO:0016798//hydrolase activity, acting on glycosyl bonds;GO:0046527//g…	GO:0005975//carbohydrate metabolic process;GO:0005976//polysaccharide metabolic process;GO:0006073//cellular glucan metabolic process;GO:0008150//biological_process;GO:0008152//metabolic process;GO:0009987//cellular process;GO:0010383//cell wall polysaccharide metabolic process;GO:0010410//hemicellulose metabolic process;GO:0010411//xyloglucan metabolic process;GO:0016043//cellular component orga…
Ccam03g01095	1	0	1	817	401	309	0.092	0	0.088	70.655	44.387	32.965	0.06	49.3357	9.68345	1.42e-17	2.87e-15	PUP1	-	-	-	--	RWR79318.1 Triose-phosphate transporter domain-containing protein [Cinnamomum micranthum f. kanehirae]	-	GO:0016020//membrane;GO:0016021//integral component of membrane	-	-
Ccam01g04232	28	15	4	602	474	257	3.146	1.378	0.428	63.365	63.859	33.37	1.65067	53.5313	5.01926	1.48e-17	2.96e-15	--	-	-	-	--	RWR75162.1 transmembrane protein 45B-like protein [Cinnamomum micranthum f. kanehirae]	-	-	-	-
Ccam03g01199	1049	237	174	11198	12806	17558	196.872	36.308	31.062	1968.81	2881.75	3808	88.0807	2886.19	5.0342	1.63e-17	3.24e-15	--	-	-	-	--	-	-	-	-	-
Ccam04g00487	45	14	51	889	679	416	6.956	1.769	7.498	128.716	125.832	74.302	5.40767	109.617	4.34132	1.96e-17	3.86e-15	VQ22	-	-	-	--	XP_042971150.1 VQ motif-containing protein 22-like [Carya illinoinensis]	-	-	-	-
Ccam01g02256	2	0	1	505	431	120	0.18	0	0.086	42.636	46.575	12.498	0.088667	33.903	8.5788	2.42e-17	4.74e-15	BHLH35	-	-	-	bHLH	RWR73466.1 transcription factor FER-LIKE IRON DEFICIENCY-INDUCED TRANSCRIPTION FACTOR-like protein [Cinnamomum micranthum f. kanehirae]	-	-	GO:0046983//protein dimerization activity	-
Ccam09g01037	0	0	0	413	373	169	0	0	0	23.599	27.279	11.912	0.001	20.93	14.3533	2.59e-17	5.03e-15	CYP79A2	Metabolism;Metabolism;Metabolism;Metabolism;Metabolism	Global and overview maps;Global and overview maps;Metabolism of other amino acids;Global and overview maps;Biosynthesis of other secondary metabolites	K12153;K12153;K12153;K12153;K12153	--	RWR92219.1 Cytochrome P450 [Cinnamomum micranthum f. kanehirae]	ko01100//Metabolic pathways;ko01110//Biosynthesis of secondary metabolites;ko00460//Cyanoamino acid metabolism;ko01210//2-Oxocarboxylic acid metabolism;ko00966//Glucosinolate biosynthesis	-	GO:0005506//iron ion binding;GO:0016705//oxidoreductase activity, acting on paired donors, with incorporation or reduction of molecular oxygen;GO:0020037//heme binding	GO:0044528//regulation of mitochondrial mRNA stability
Ccam02g01897	1491	187	326	39115	24727	14131	177.501	18.224	36.906	4361.04	3528.68	1943.55	77.5437	3277.76	5.40156	4.19e-17	8.08e-15	--	-	-	-	--	-	-	-	GO:0005199//structural constituent of cell wall	GO:0009664//plant-type cell wall organization
MSTRG.9228	117	149	232	6	7	8	2.912	3.032	5.491	0.14	0.209	0.23	3.81167	0.193	-4.30375	7.65e-17	1.46e-14	TY3B-G	-	-	-	--	XP_026443587.1 uncharacterized protein LOC113343673 [Papaver somniferum]	-	-	GO:0003676//nucleic acid binding;GO:0008270//zinc ion binding	GO:0015074//DNA integration
Ccam07g01129	7	0	10	377	223	153	0.984	0	1.337	49.643	37.585	24.853	0.773667	37.3603	5.59365	7.87e-17	1.49e-14	--	-	-	-	--	RWR88773.1 hypothetical protein CKAN_01781000 [Cinnamomum micranthum f. kanehirae]	-	-	-	-
Ccam11g00345	1	0	3	213	799	105	0.18	0	0.513	35.872	172.23	21.814	0.231	76.6387	8.37404	1.21e-16	2.27e-14	DMP2	-	-	-	--	RWR94717.1 protein DMP2-like protein [Cinnamomum micranthum f. kanehirae]	-	GO:0000325//plant-type vacuole;GO:0005575//cellular_component;GO:0005622//intracellular anatomical structure;GO:0005737//cytoplasm;GO:0005773//vacuole;GO:0005774//vacuolar membrane;GO:0005783//endoplasmic reticulum;GO:0005789//endoplasmic reticulum membrane;GO:0009705//plant-type vacuole membrane;GO:0012505//endomembrane system;GO:0016020//membrane;GO:0016021//integral component of membrane;GO:00…	-	GO:0007275//multicellular organism development;GO:0008150//biological_process;GO:0009838//abscission;GO:0009987//cellular process;GO:0010256//endomembrane system organization;GO:0016043//cellular component organization;GO:0032501//multicellular organismal process;GO:0032502//developmental process;GO:0048856//anatomical structure development;GO:0071840//cellular component organization or biogenesis
Ccam07g01523	145	366	569	18	3	8	10.704	22.091	39.958	1.219	0.265	0.682	24.251	0.722	-5.0699	1.22e-16	2.27e-14	CYP72A14	-	-	-	--	RWR89088.1 cytochrome P450 CYP72A219-like protein [Cinnamomum micranthum f. kanehirae]	-	-	GO:0005506//iron ion binding;GO:0016705//oxidoreductase activity, acting on paired donors, with incorporation or reduction of molecular oxygen;GO:0020037//heme binding	-
Ccam07g00763	2	0	0	541	297	311	0.19	0	0	48.086	33.789	34.1	0.063333	38.6583	9.2536	1.26e-16	2.34e-14	SLC1	-	-	-	--	RWR88547.1 protein DMR6-LIKE OXYGENASE 2 [Cinnamomum micranthum f. kanehirae]	-	-	GO:0003674//molecular_function;GO:0003824//catalytic activity;GO:0005488//binding;GO:0008168//methyltransferase activity;GO:0016491//oxidoreductase activity;GO:0016705//oxidoreductase activity, acting on paired donors, with incorporation or reduction of molecular oxygen;GO:0016706//2-oxoglutarate-dependent dioxygenase activity;GO:0016740//transferase activity;GO:0016741//transferase activity, tra…	GO:0006807//nitrogen compound metabolic process;GO:0008150//biological_process;GO:0008152//metabolic process;GO:0009820//alkaloid metabolic process;GO:0032259//methylation;GO:0071704//organic substance metabolic process;GO:1901564//organonitrogen compound metabolic process
Ccam10g01013	35	19	31	517	339	242	1.363	0.601	1.141	18.735	15.724	10.818	1.035	15.0923	3.86611	1.44e-16	2.65e-14	--	-	-	-	--	RWR93653.1 Inosine/uridine-preferring nucleoside hydrolase domain-containing protein [Cinnamomum micranthum f. kanehirae]	-	-	-	-
Ccam04g00964	9	1	2	416	234	105	0.689	0.063	0.146	29.846	21.488	9.293	0.299333	20.209	6.0771	1.65e-16	3.02e-14	PAP20	-	-	-	--	RWR82349.1 Purple acid phosphatases superfamily protein [Cinnamomum micranthum f. kanehirae]	-	GO:0005575//cellular_component;GO:0005576//extracellular region	GO:0003674//molecular_function;GO:0003824//catalytic activity;GO:0003993//acid phosphatase activity;GO:0005488//binding;GO:0016787//hydrolase activity;GO:0016788//hydrolase activity, acting on ester bonds;GO:0016791//phosphatase activity;GO:0042578//phosphoric ester hydrolase activity;GO:0043167//ion binding;GO:0043169//cation binding;GO:0046872//metal ion binding	GO:0006793//phosphorus metabolic process;GO:0006796//phosphate-containing compound metabolic process;GO:0008150//biological_process;GO:0008152//metabolic process;GO:0009987//cellular process;GO:0016311//dephosphorylation;GO:0044237//cellular metabolic process
MSTRG.7672	37	4	16	578	480	372	2.292	0.172	0.958	31.572	32.686	24.808	1.14067	29.6887	4.70196	1.7e-16	3.07e-14	At3g47200	-	-	-	--	RWR96968.1 UPF0481-like protein [Cinnamomum micranthum f. kanehirae]	-	-	-	-
Ccam02g03464	0	0	3	562	214	158	0	0	0.21	38.785	18.864	13.466	0.07	23.705	8.40362	1.71e-16	3.07e-14	BGLU12	Metabolism;Metabolism;Metabolism;Metabolism;Metabolism	Global and overview maps;Global and overview maps;Carbohydrate metabolism;Biosynthesis of other secondary metabolites;Metabolism of other amino acids	K01188;K01188;K01188;K01188;K01188	--	RWR77819.1 Beta-glucosidase 12 [Cinnamomum micranthum f. kanehirae]	ko01100//Metabolic pathways;ko01110//Biosynthesis of secondary metabolites;ko00500//Starch and sucrose metabolism;ko00999//Biosynthesis of various plant secondary metabolites;ko00460//Cyanoamino acid metabolism	GO:0009341//beta-galactosidase complex	GO:0004553//hydrolase activity, hydrolyzing O-glycosyl compounds;GO:0004565//beta-galactosidase activity	GO:0005975//carbohydrate metabolic process;GO:0006012//galactose metabolic process;GO:0071704//organic substance metabolic process
Ccam06g00727	14	5	1	466	192	193	0.96	0.28	0.065	29.942	15.79	15.298	0.435	20.3433	5.5474	1.71e-16	3.07e-14	CYP71AP13	-	-	-	--	RWR86796.1 Cytochrome P450 [Cinnamomum micranthum f. kanehirae]	-	-	GO:0005506//iron ion binding;GO:0016705//oxidoreductase activity, acting on paired donors, with incorporation or reduction of molecular oxygen;GO:0020037//heme binding	-
Ccam10g01982	30	24	19	729	435	193	2.965	1.943	1.789	67.596	51.63	22.08	2.23233	47.102	4.39916	2.05e-16	3.64e-14	GSVIVT00037159001	Metabolism;Metabolism;Metabolism	Global and overview maps;Global and overview maps;Biosynthesis of other secondary metabolites	K00430;K00430;K00430	--	RWR94463.1 peroxidase 5-like protein [Cinnamomum micranthum f. kanehirae]	ko01100//Metabolic pathways;ko01110//Biosynthesis of secondary metabolites;ko00940//Phenylpropanoid biosynthesis	-	GO:0004601//peroxidase activity;GO:0020037//heme binding	GO:0006979//response to oxidative stress
Ccam12g00683	7	43	23	1030	551	349	0.825	4.141	2.577	113.649	77.816	47.504	2.51433	79.6563	4.98554	2.2e-16	3.88e-14	SDI1	-	-	-	--	RWR96593.1 TPR_1 domain-containing protein [Cinnamomum micranthum f. kanehirae]	-	GO:0005575//cellular_component;GO:0005622//intracellular anatomical structure;GO:0005634//nucleus;GO:0043226//organelle;GO:0043227//membrane-bounded organelle;GO:0043229//intracellular organelle;GO:0043231//intracellular membrane-bounded organelle	GO:0005515//protein binding;GO:0042802//identical protein binding	GO:0006109//regulation of carbohydrate metabolic process;GO:0006950//response to stress;GO:0006996//organelle organization;GO:0007154//cell communication;GO:0008150//biological_process;GO:0009267//cellular response to starvation;GO:0009605//response to external stimulus;GO:0009657//plastid organization;GO:0009658//chloroplast organization;GO:0009889//regulation of biosynthetic process;GO:0009987/…
Ccam05g01784	42	85	60	2273	419	1319	0.293	0.485	0.399	14.871	3.509	10.645	0.392333	9.675	4.62411	2.32e-16	4.06e-14	--	-	-	-	--	-	-	-	-	-
Ccam05g00495	0	0	0	473	170	193	0	0	0	45.179	20.784	22.741	0.001	29.568	14.8517	2.45e-16	4.25e-14	CYP80G2	-	-	-	--	RWR84384.1 Corytuberine synthase [Cinnamomum micranthum f. kanehirae]	-	GO:0005887//integral component of plasma membrane	GO:0005506//iron ion binding;GO:0015450//protein-transporting ATPase activity;GO:0016705//oxidoreductase activity, acting on paired donors, with incorporation or reduction of molecular oxygen;GO:0020037//heme binding	GO:0009306//protein secretion
Ccam03g02830	244	194	229	2206	2180	1067	39.317	25.558	35.096	332.962	421.149	198.668	33.3237	317.593	3.25256	3.57e-16	6.17e-14	CHI3	Metabolism;Metabolism;Metabolism	Global and overview maps;Global and overview maps;Biosynthesis of other secondary metabolites	K01859;K01859;K01859	--	RWR80481.1 putative chalcone--flavonone isomerase 3 [Cinnamomum micranthum f. kanehirae]	ko01100//Metabolic pathways;ko01110//Biosynthesis of secondary metabolites;ko00941//Flavonoid biosynthesis	GO:0005575//cellular_component;GO:0005622//intracellular anatomical structure;GO:0005737//cytoplasm;GO:0005783//endoplasmic reticulum;GO:0012505//endomembrane system;GO:0043226//organelle;GO:0043227//membrane-bounded organelle;GO:0043229//intracellular organelle;GO:0043231//intracellular membrane-bounded organelle	GO:0003674//molecular_function;GO:0003824//catalytic activity;GO:0016853//isomerase activity;GO:0016872//intramolecular lyase activity;GO:0045430//chalcone isomerase activity	GO:0008150//biological_process;GO:0008152//metabolic process;GO:0009058//biosynthetic process;GO:0009628//response to abiotic stimulus;GO:0009812//flavonoid metabolic process;GO:0009813//flavonoid biosynthetic process;GO:0050896//response to stimulus;GO:0071704//organic substance metabolic process;GO:0080167//response to karrikin;GO:1901576//organic substance biosynthetic process
Ccam07g00260	323	185	104	1957	2105	2402	60.568	28.379	18.611	344.101	473.674	520.908	35.8527	446.228	3.63763	3.67e-16	6.3e-14	CUR09	-	-	-	--	RWR88202.1 arogenate dehydratase/prephenate dehydratase 6, chloroplastic-like protein [Cinnamomum micranthum f. kanehirae]	-	-	-	-
Ccam02g00644	16	9	6	564	179	175	1.409	0.648	0.502	46.513	18.895	17.804	0.853	27.7373	5.02314	3.96e-16	6.75e-14	MYB105	-	-	-	MYB	RWR75795.1 SANT/Myb domain-containing protein [Cinnamomum micranthum f. kanehirae]	-	GO:0005575//cellular_component;GO:0005622//intracellular anatomical structure;GO:0005634//nucleus;GO:0005737//cytoplasm;GO:0005829//cytosol;GO:0043226//organelle;GO:0043227//membrane-bounded organelle;GO:0043229//intracellular organelle;GO:0043231//intracellular membrane-bounded organelle	GO:0000976//transcription cis-regulatory region binding;GO:0000977//RNA polymerase II transcription regulatory region sequence-specific DNA binding;GO:0000978//RNA polymerase II cis-regulatory region sequence-specific DNA binding;GO:0000981//DNA-binding transcription factor activity, RNA polymerase II-specific;GO:0000987//cis-regulatory region sequence-specific DNA binding;GO:0001067//transcripti…	GO:0000003//reproduction;GO:0001101//response to acid chemical;GO:0001935//endothelial cell proliferation;GO:0003006//developmental process involved in reproduction;GO:0006139//nucleobase-containing compound metabolic process;GO:0006351//transcription, DNA-templated;GO:0006355//regulation of transcription, DNA-templated;GO:0006357//regulation of transcription by RNA polymerase II;GO:0006725//cell…
Ccam01g00076	12	10	15	280	149	160	0.599	0.408	0.713	13.099	8.922	9.233	0.573333	10.418	4.18356	6.57e-16	1.11e-13	At5g48130	-	-	-	--	RWR71893.1 BTB/POZ domain-containing protein [Cinnamomum micranthum f. kanehirae]	-	-	GO:0005515//protein binding	GO:0006464//cellular protein modification process;GO:0006807//nitrogen compound metabolic process;GO:0008150//biological_process;GO:0008152//metabolic process;GO:0009987//cellular process;GO:0016567//protein ubiquitination;GO:0019538//protein metabolic process;GO:0032446//protein modification by small protein conjugation;GO:0036211//protein modification process;GO:0043170//macromolecule metabolic…
Ccam08g01110	36	15	15	434	457	203	2.303	0.785	0.913	26.006	35.05	15.006	1.33367	25.354	4.24874	6.65e-16	1.12e-13	APF1	-	-	-	--	RWR90699.1 aspartyl protease family protein 1-like protein [Cinnamomum micranthum f. kanehirae]	-	-	-	-
Ccam02g00812	255	156	95	3982	2002	1364	9.832	4.918	3.484	143.811	92.543	60.769	6.078	99.041	4.02636	6.78e-16	1.13e-13	XYL2	-	-	-	--	RWR75935.1 sulfoquinovosidase-like protein [Cinnamomum micranthum f. kanehirae]	-	-	GO:0004553//hydrolase activity, hydrolyzing O-glycosyl compounds	GO:0005975//carbohydrate metabolic process
Ccam12g00091	45	10	15	620	446	320	3.424	0.622	1.085	44.185	40.682	28.132	1.71033	37.6663	4.46093	7.13e-16	1.18e-13	At3g07010	Metabolism;Metabolism	Global and overview maps;Carbohydrate metabolism	K01728;K01728	--	RWR96106.1 Pectate lyase/Amb allergen [Cinnamomum micranthum f. kanehirae]	ko01100//Metabolic pathways;ko00040//Pentose and glucuronate interconversions	-	-	-
Ccam09g00531	43	4	7	11274	8030	3488	6.004	0.457	0.94	1490.69	1359.04	568.882	2.467	1139.54	8.85147	8.13e-16	1.34e-13	TL1	-	-	-	--	RWR91969.1 thaumatin-like protein 1 [Cinnamomum micranthum f. kanehirae]	-	-	-	-
Ccam10g00923	6	0	2	441	108	152	0.383	0	0.121	26.376	8.268	11.215	0.168	15.2863	6.50764	8.63e-16	1.41e-13	BBE1	-	-	-	--	RWR93595.1 berberine bridge enzyme [Cinnamomum micranthum f. kanehirae]	-	-	GO:0016491//oxidoreductase activity;GO:0050660//flavin adenine dinucleotide binding	GO:0005975//carbohydrate metabolic process
Ccam04g00723	495	513	328	4787	2978	2484	92.402	78.294	58.234	837.022	666.483	535.796	76.31	679.767	3.1551	1.27e-15	2.07e-13	--	-	-	-	--	-	-	-	-	-
Ccam08g01841	3	0	0	417	157	157	0.242	0	0	31.568	15.163	14.608	0.080667	20.4463	7.98565	1.56e-15	2.52e-13	CYP80G2	-	-	-	--	RWR91172.1 putative S-N-methylcoclaurine 3'-hydroxylase isozyme 2 [Cinnamomum micranthum f. kanehirae]	-	-	GO:0005506//iron ion binding;GO:0016705//oxidoreductase activity, acting on paired donors, with incorporation or reduction of molecular oxygen;GO:0016747//acyltransferase activity, transferring groups other than amino-acyl groups;GO:0020037//heme binding	-
Ccam04g02128	245	184	381	4296	2853	1629	24.119	14.81	35.674	396.15	336.734	185.307	24.8677	306.064	3.62149	1.58e-15	2.54e-13	LAR	Metabolism;Metabolism	Global and overview maps;Biosynthesis of other secondary metabolites	K13081;K13081	--	RWR83276.1 leucoanthocyanidin reductase [Cinnamomum micranthum f. kanehirae]	ko01110//Biosynthesis of secondary metabolites;ko00941//Flavonoid biosynthesis	-	GO:0003824//catalytic activity;GO:0003978//UDP-glucose 4-epimerase activity;GO:0008460//dTDP-glucose 4,6-dehydratase activity;GO:0016620//oxidoreductase activity, acting on the aldehyde or oxo group of donors, NAD or NADP as acceptor;GO:0016757//glycosyltransferase activity;GO:0051287//NAD binding	GO:0005975//carbohydrate metabolic process;GO:0006012//galactose metabolic process;GO:0009243//O antigen biosynthetic process;GO:0019305//dTDP-rhamnose biosynthetic process
Ccam02g01063	27	14	35	298	354	229	2.613	1.108	3.221	27.013	41.072	25.607	2.314	31.2307	3.7545	1.99e-15	3.18e-13	BANGLUC	-	-	-	--	RWR76104.1 glucan endo-1,3-beta-glucosidase, basic vacuolar isoform-like protein [Cinnamomum micranthum f. kanehirae]	-	GO:0005575//cellular_component;GO:0005576//extracellular region;GO:0005618//cell wall;GO:0005622//intracellular anatomical structure;GO:0005737//cytoplasm;GO:0005773//vacuole;GO:0005774//vacuolar membrane;GO:0005886//plasma membrane;GO:0016020//membrane;GO:0030312//external encapsulating structure;GO:0031090//organelle membrane;GO:0031224//intrinsic component of membrane;GO:0031225//anchored comp…	GO:0003674//molecular_function;GO:0003824//catalytic activity;GO:0004553//hydrolase activity, hydrolyzing O-glycosyl compounds;GO:0005488//binding;GO:0008422//beta-glucosidase activity;GO:0015926//glucosidase activity;GO:0016787//hydrolase activity;GO:0016798//hydrolase activity, acting on glycosyl bonds;GO:0030246//carbohydrate binding;GO:0030247//polysaccharide binding;GO:0042973//glucan endo-1…	GO:0002215//defense response to nematode;GO:0002376//immune system process;GO:0005975//carbohydrate metabolic process;GO:0006950//response to stress;GO:0006952//defense response;GO:0006955//immune response;GO:0006970//response to osmotic stress;GO:0008150//biological_process;GO:0008152//metabolic process;GO:0009605//response to external stimulus;GO:0009607//response to biotic stimulus;GO:0009620/…
Ccam01g01037	0	0	0	161	195	192	0	0	0	10.322	16.005	15.188	0.001	13.8383	13.7564	2.05e-15	3.25e-13	--	-	-	-	--	RWR72707.1 jasmonate-induced-like protein isoform X1 [Cinnamomum micranthum f. kanehirae]	-	-	GO:0030598//rRNA N-glycosylase activity	GO:0017148//negative regulation of translation
Ccam03g00421	117	142	187	1989	1210	850	10.687	10.604	16.245	170.172	132.504	89.711	12.512	130.796	3.38593	2.11e-15	3.32e-13	OPR11	Metabolism;Metabolism;Metabolism	Global and overview maps;Global and overview maps;Lipid metabolism	K05894;K05894;K05894	--	RWR78704.1 12-oxophytodienoate reductase 1 [Cinnamomum micranthum f. kanehirae]	ko01100//Metabolic pathways;ko01110//Biosynthesis of secondary metabolites;ko00592//alpha-Linolenic acid metabolism	-	GO:0010181//FMN binding;GO:0016491//oxidoreductase activity	-
Ccam02g01059	239	10	67	47933	28476	16311	22.492	0.769	5.997	4225.25	3212.83	1773.67	9.75267	3070.58	8.2985	2.31e-15	3.62e-13	BANGLUC	-	-	-	--	RWR76102.1 glucan endo-1,3-beta-glucosidase, basic vacuolar isoform-like protein [Cinnamomum micranthum f. kanehirae]	-	GO:0005575//cellular_component;GO:0005576//extracellular region;GO:0005618//cell wall;GO:0005622//intracellular anatomical structure;GO:0005737//cytoplasm;GO:0005773//vacuole;GO:0005774//vacuolar membrane;GO:0005886//plasma membrane;GO:0016020//membrane;GO:0030312//external encapsulating structure;GO:0031090//organelle membrane;GO:0031224//intrinsic component of membrane;GO:0031225//anchored comp…	GO:0003674//molecular_function;GO:0003824//catalytic activity;GO:0004553//hydrolase activity, hydrolyzing O-glycosyl compounds;GO:0005488//binding;GO:0008422//beta-glucosidase activity;GO:0015926//glucosidase activity;GO:0016787//hydrolase activity;GO:0016798//hydrolase activity, acting on glycosyl bonds;GO:0030246//carbohydrate binding;GO:0030247//polysaccharide binding;GO:0042973//glucan endo-1…	GO:0002215//defense response to nematode;GO:0002376//immune system process;GO:0005975//carbohydrate metabolic process;GO:0006950//response to stress;GO:0006952//defense response;GO:0006955//immune response;GO:0006970//response to osmotic stress;GO:0008150//biological_process;GO:0008152//metabolic process;GO:0009605//response to external stimulus;GO:0009607//response to biotic stimulus;GO:0009620/…
Ccam03g03141	18	8	0	7102	9591	3868	1.089	0.395	0	400.093	691.581	268.809	0.494667	453.494	9.84041	2.41e-15	3.75e-13	HTH	-	-	-	--	RWR80736.1 protein HOTHEAD-like protein isoform X2 [Cinnamomum micranthum f. kanehirae]	-	GO:0005575//cellular_component;GO:0005576//extracellular region	GO:0000166//nucleotide binding;GO:0003674//molecular_function;GO:0003824//catalytic activity;GO:0005488//binding;GO:0008767//UDP-galactopyranose mutase activity;GO:0008812//choline dehydrogenase activity;GO:0016491//oxidoreductase activity;GO:0016614//oxidoreductase activity, acting on CH-OH group of donors;GO:0016701//oxidoreductase activity, acting on single donors with incorporation of molecul…	GO:0006082//organic acid metabolic process;GO:0006629//lipid metabolic process;GO:0006631//fatty acid metabolic process;GO:0006744//ubiquinone biosynthetic process;GO:0007154//cell communication;GO:0007267//cell-cell signaling;GO:0007275//multicellular organism development;GO:0008150//biological_process;GO:0008152//metabolic process;GO:0009273//peptidoglycan-based cell wall biogenesis;GO:0009553/…
Ccam12g00307	332	447	247	44	19	26	12.274	13.511	8.685	1.524	0.842	1.111	11.49	1.159	-3.30943	3.39e-15	5.23e-13	LRR-RLK	-	-	-	--	RWR96264.1 Protein kinase domain-containing protein [Cinnamomum micranthum f. kanehirae]	-	-	GO:0004672//protein kinase activity;GO:0005515//protein binding;GO:0005524//ATP binding	GO:0006468//protein phosphorylation
Ccam01g03224	10	6	5	167	222	95	0.533	0.261	0.253	8.336	14.184	5.85	0.349	9.45667	4.76003	3.4e-15	5.23e-13	LYK4	-	-	-	--	RWR74245.1 Protein kinase domain-containing protein [Cinnamomum micranthum f. kanehirae]	-	GO:0005575//cellular_component;GO:0005886//plasma membrane;GO:0016020//membrane;GO:0016021//integral component of membrane;GO:0031224//intrinsic component of membrane;GO:0071944//cell periphery	GO:0000166//nucleotide binding;GO:0003674//molecular_function;GO:0003824//catalytic activity;GO:0004672//protein kinase activity;GO:0004674//protein serine/threonine kinase activity;GO:0004675//transmembrane receptor protein serine/threonine kinase activity;GO:0004888//transmembrane signaling receptor activity;GO:0005488//binding;GO:0005524//ATP binding;GO:0008061//chitin binding;GO:0016301//kina…	GO:0002237//response to molecule of bacterial origin;GO:0002376//immune system process;GO:0006464//cellular protein modification process;GO:0006468//protein phosphorylation;GO:0006793//phosphorus metabolic process;GO:0006796//phosphate-containing compound metabolic process;GO:0006807//nitrogen compound metabolic process;GO:0006950//response to stress;GO:0006952//defense response;GO:0006955//immun…
Ccam07g02006	2	0	1	442	164	120	0.141	0	0.067	29.101	13.82	9.746	0.069333	17.5557	7.98417	3.52e-15	5.38e-13	ACS1	Metabolism;Metabolism;Environmental Information Processing;Metabolism	Global and overview maps;Global and overview maps;Signal transduction;Amino acid metabolism	K20772;K20772;K20772;K20772	--	RWR89487.1 1-aminocyclopropane-1-carboxylate synthase 2 [Cinnamomum micranthum f. kanehirae]	ko01100//Metabolic pathways;ko01110//Biosynthesis of secondary metabolites;ko04016//MAPK signaling pathway - plant;ko00270//Cysteine and methionine metabolism	GO:0005737//cytoplasm	GO:0003674//molecular_function;GO:0003824//catalytic activity;GO:0004121//cystathionine beta-lyase activity;GO:0004400//histidinol-phosphate transaminase activity;GO:0004838//L-tyrosine:2-oxoglutarate aminotransferase activity;GO:0005488//binding;GO:0005515//protein binding;GO:0009016//succinyldiaminopimelate transaminase activity;GO:0016829//lyase activity;GO:0016835//carbon-oxygen lyase activit…	GO:0000003//reproduction;GO:0000105//histidine biosynthetic process;GO:0001101//response to acid chemical;GO:0003006//developmental process involved in reproduction;GO:0006082//organic acid metabolic process;GO:0006520//cellular amino acid metabolic process;GO:0006531//aspartate metabolic process;GO:0006559//L-phenylalanine catabolic process;GO:0006572//tyrosine catabolic process;GO:0006807//nitr…
Ccam05g01870	66	47	82	740	842	370	5.651	3.29	6.677	59.345	86.428	36.604	5.206	60.7923	3.54564	3.63e-15	5.51e-13	GPT2	-	-	-	--	RWR85106.1 glucose-6-phosphate/phosphate translocator 2, chloroplastic-like protein [Cinnamomum micranthum f. kanehirae]	-	GO:0016020//membrane;GO:0016021//integral component of membrane	-	GO:0055085//transmembrane transport
Ccam03g03259	203	95	74	2462	1342	1024	5.351	2.044	1.855	60.786	42.409	31.188	3.08333	44.7943	3.86075	3.89e-15	5.85e-13	ABCB11	Environmental Information Processing	Membrane transport	K05658	--	RWR80846.1 ABC transporter [Cinnamomum micranthum f. kanehirae]	ko02010//ABC transporters	GO:0005575//cellular_component;GO:0005737//cytoplasm;GO:0005887//integral component of plasma membrane;GO:0009380//excinuclease repair complex;GO:0009898//cytoplasmic side of plasma membrane;GO:0016021//integral component of membrane;GO:0043190//ATP-binding cassette (ABC) transporter complex;GO:0055051//ATP-binding cassette (ABC) transporter complex, integrated substrate binding;GO:0055052//ATP-b…	GO:0003674//molecular_function;GO:0003723//RNA binding;GO:0003724//RNA helicase activity;GO:0003924//GTPase activity;GO:0004140//dephospho-CoA kinase activity;GO:0005260//intracellularly ATP-gated chloride channel activity;GO:0005319//lipid transporter activity;GO:0005524//ATP binding;GO:0005525//GTP binding;GO:0008134//transcription factor binding;GO:0009381//excinuclease ABC activity;GO:0015220…	GO:0000910//cytokinesis;GO:0006289//nucleotide-excision repair;GO:0006355//regulation of transcription, DNA-templated;GO:0006412//translation;GO:0006810//transport;GO:0006817//phosphate ion transport;GO:0006824//cobalt ion transport;GO:0006855//xenobiotic transmembrane transport;GO:0006869//lipid transport;GO:0007186//G protein-coupled receptor signaling pathway;GO:0007601//visual perception;GO:0…
Ccam01g02125	65	22	38	1174	400	506	4.067	1.095	2.245	68.327	29.796	36.317	2.469	44.8133	4.18193	3.89e-15	5.85e-13	FKBP65	-	-	-	--	RWR73384.1 peptidyl-prolyl cis-trans isomerase FKBP65-like protein [Cinnamomum micranthum f. kanehirae]	-	GO:0005854//nascent polypeptide-associated complex	GO:0003755//peptidyl-prolyl cis-trans isomerase activity;GO:0005515//protein binding;GO:0051082//unfolded protein binding	GO:0051083//'de novo' cotranslational protein folding
Ccam01g03932	4	0	0	310	266	79	0.599	0	0	43.506	47.782	13.677	0.199667	34.9883	7.45314	4.45e-15	6.64e-13	HSP26-A	Metabolism;Metabolism	Global and overview maps;Metabolism of other amino acids	K00799;K00799	--	RWR74843.1 putative glutathione S-transferase [Cinnamomum micranthum f. kanehirae]	ko01100//Metabolic pathways;ko00480//Glutathione metabolism	-	GO:0003674//molecular_function;GO:0003824//catalytic activity;GO:0004364//glutathione transferase activity;GO:0005515//protein binding;GO:0015035//protein-disulfide reductase activity;GO:0016034//maleylacetoacetate isomerase activity;GO:0016740//transferase activity;GO:0016765//transferase activity, transferring alkyl or aryl (other than methyl) groups	GO:0006559//L-phenylalanine catabolic process;GO:0006572//tyrosine catabolic process;GO:0006749//glutathione metabolic process;GO:0006790//sulfur compound metabolic process;GO:0006950//response to stress;GO:0006952//defense response;GO:0008150//biological_process;GO:0045454//cell redox homeostasis;GO:0050896//response to stimulus
Ccam10g01292	40	3	6	1207	459	487	4.915	0.301	0.701	138.927	67.621	69.149	1.97233	91.899	5.54207	4.47e-15	6.64e-13	MYB62	-	-	-	MYB	RWR93867.1 myb-related protein 305-like protein isoform X1 [Cinnamomum micranthum f. kanehirae]	-	-	-	-
Ccam08g01343	7	9	20	350	203	146	0.429	0.45	1.165	20.082	14.9	10.357	0.681333	15.113	4.47128	5.25e-15	7.74e-13	CRK25	-	-	-	--	RWR90867.1 cysteine-rich receptor-like protein kinase 10 [Cinnamomum micranthum f. kanehirae]	-	-	GO:0004672//protein kinase activity;GO:0005524//ATP binding	GO:0006468//protein phosphorylation
Ccam09g01510	17	26	37	705	302	243	1.975	2.47	4.089	76.73	42.07	32.626	2.84467	50.4753	4.14925	7.15e-15	1.05e-12	HSF24	-	-	-	HSF	RWR92561.1 heat shock factor protein HSF24-like protein [Cinnamomum micranthum f. kanehirae]	-	-	GO:0003700//DNA-binding transcription factor activity;GO:0043565//sequence-specific DNA binding	GO:0006355//regulation of transcription, DNA-templated
Ccam09g00524	25	2	3	6789	4940	2297	4.383	0.329	0.5	1114.02	1037.55	464.89	1.73733	872.151	8.97156	7.25e-15	1.06e-12	TL1	-	-	-	--	RWR91969.1 thaumatin-like protein 1 [Cinnamomum micranthum f. kanehirae]	-	-	-	-
Ccam02g03732	62	57	27	863	510	365	3.518	2.644	1.457	45.86	34.697	23.941	2.53967	34.8327	3.77773	7.38e-15	1.07e-12	GH3.1	Environmental Information Processing	Signal transduction	K14487	--	RWR78033.1 GH3 auxin-responsive promoter [Cinnamomum micranthum f. kanehirae]	ko04075//Plant hormone signal transduction	-	-	-
Ccam05g02553	62	422	271	0	0	0	5.394	30.245	22.568	0	0	0	19.4023	0.001	-14.2439	7.78e-15	1.12e-12	UGT91C1	-	-	-	--	RWR85574.1 putative UDP-rhamnose:rhamnosyltransferase 1 [Cinnamomum micranthum f. kanehirae]	-	-	GO:0008194//UDP-glycosyltransferase activity	-
Ccam12g01374	23	27	19	434	341	153	1.422	1.363	1.112	25.183	25.359	10.949	1.299	20.497	3.97994	9.44e-15	1.35e-12	INV1	Metabolism;Metabolism;Metabolism;Metabolism	Global and overview maps;Global and overview maps;Carbohydrate metabolism;Carbohydrate metabolism	K01193;K01193;K01193;K01193	--	RWR97123.1 beta-fructofuranosidase, insoluble isoenzyme 3-like protein [Cinnamomum micranthum f. kanehirae]	ko01100//Metabolic pathways;ko01110//Biosynthesis of secondary metabolites;ko00500//Starch and sucrose metabolism;ko00052//Galactose metabolism	-	-	-
Ccam02g02006	42	11	32	425	652	270	3.146	0.674	2.28	29.823	58.56	23.372	2.03333	37.2517	4.19539	1e-14	1.43e-12	GLC1	-	-	-	--	KAG9454706.1 hypothetical protein H6P81_007610 [Aristolochia fimbriata]	-	-	GO:0004553//hydrolase activity, hydrolyzing O-glycosyl compounds	GO:0005975//carbohydrate metabolic process
Ccam01g02141	213	296	985	21	26	26	28.874	32.806	127.051	2.667	4.226	4.073	62.9103	3.65533	-4.10522	1.15e-14	1.62e-12	--	Genetic Information Processing	Folding, sorting and degradation	K12272	--	RWR73393.1 signal recognition particle receptor subunit beta [Cinnamomum micranthum f. kanehirae]	ko03060//Protein export	GO:0005737//cytoplasm	GO:0003924//GTPase activity;GO:0004020//adenylylsulfate kinase activity;GO:0005524//ATP binding;GO:0005525//GTP binding;GO:0019001//guanyl nucleotide binding;GO:0031683//G-protein beta/gamma-subunit complex binding;GO:0043022//ribosome binding	GO:0002949//tRNA threonylcarbamoyladenosine modification;GO:0006412//translation;GO:0006790//sulfur compound metabolic process;GO:0006950//response to stress;GO:0007186//G protein-coupled receptor signaling pathway;GO:0042254//ribosome biogenesis
MSTRG.13026	823	162	514	10	24	31	22.71	7.102	34.346	0.258	1.187	2.76	21.386	1.40167	-3.93145	1.43e-14	2.02e-12	--	-	-	-	--	RWR90738.1 bifunctional aspartate aminotransferase and glutamate/aspartate-prephenate aminotransferase [Cinnamomum micranthum f. kanehirae]	-	-	GO:0003677//DNA binding	-
Ccam05g01200	0	0	0	249	232	82	0	0	0	15.313	18.276	6.193	0.001	13.2607	13.6949	1.44e-14	2.02e-12	LAC14	-	-	-	--	RWR84916.1 putative laccase-9 [Cinnamomum micranthum f. kanehirae]	-	-	GO:0005375//copper ion transmembrane transporter activity;GO:0005507//copper ion binding;GO:0016491//oxidoreductase activity	GO:0006825//copper ion transport
Ccam01g03930	105	45	71	872	499	638	15.941	5.565	10.298	124.504	91.169	112.427	10.6013	109.367	3.36686	1.48e-14	2.06e-12	HSP26-A	Metabolism;Metabolism	Global and overview maps;Metabolism of other amino acids	K00799;K00799	--	RWR74844.1 glutathione transferase GST 23-like protein [Cinnamomum micranthum f. kanehirae]	ko01100//Metabolic pathways;ko00480//Glutathione metabolism	-	GO:0003674//molecular_function;GO:0003824//catalytic activity;GO:0004364//glutathione transferase activity;GO:0005515//protein binding;GO:0015035//protein-disulfide reductase activity;GO:0016034//maleylacetoacetate isomerase activity;GO:0016740//transferase activity;GO:0016765//transferase activity, transferring alkyl or aryl (other than methyl) groups	GO:0006559//L-phenylalanine catabolic process;GO:0006572//tyrosine catabolic process;GO:0006749//glutathione metabolic process;GO:0006790//sulfur compound metabolic process;GO:0006950//response to stress;GO:0006952//defense response;GO:0008150//biological_process;GO:0045454//cell redox homeostasis;GO:0050896//response to stimulus
Ccam05g02551	85	426	433	14	14	8	10.643	43.397	51.291	1.678	2.018	1.158	35.1103	1.618	-4.43961	1.59e-14	2.21e-12	UGT91C1	-	-	-	--	RWR85572.1 putative UDP-rhamnose:rhamnosyltransferase 1 [Cinnamomum micranthum f. kanehirae]	-	-	GO:0016758//hexosyltransferase activity	GO:0005975//carbohydrate metabolic process;GO:0030259//lipid glycosylation
Ccam12g01107	83	69	61	492	387	431	8.916	6.06	6.232	49.507	49.842	53.499	7.06933	50.9493	2.84942	1.78e-14	2.46e-12	KCR1	Metabolism;Metabolism;Metabolism;Metabolism;Metabolism	Global and overview maps;Global and overview maps;Global and overview maps;Lipid metabolism;Lipid metabolism	K10251;K10251;K10251;K10251;K10251	--	RWR96957.1 very-long-chain 3-oxoacyl-CoA reductase 1-like protein [Cinnamomum micranthum f. kanehirae]	ko01100//Metabolic pathways;ko01110//Biosynthesis of secondary metabolites;ko01212//Fatty acid metabolism;ko00062//Fatty acid elongation;ko01040//Biosynthesis of unsaturated fatty acids	GO:0005575//cellular_component;GO:0005576//extracellular region;GO:0005622//intracellular anatomical structure;GO:0005737//cytoplasm;GO:0005783//endoplasmic reticulum;GO:0005789//endoplasmic reticulum membrane;GO:0012505//endomembrane system;GO:0016020//membrane;GO:0016021//integral component of membrane;GO:0022627//cytosolic small ribosomal subunit;GO:0031012//extracellular matrix;GO:0031224//in…	GO:0000287//magnesium ion binding;GO:0001968//fibronectin binding;GO:0003674//molecular_function;GO:0003735//structural constituent of ribosome;GO:0003824//catalytic activity;GO:0004303//estradiol 17-beta-dehydrogenase activity;GO:0004316//3-oxoacyl-[acyl-carrier-protein] reductase (NADPH) activity;GO:0004757//sepiapterin reductase activity;GO:0005488//binding;GO:0005515//protein binding;GO:00055…	GO:0000003//reproduction;GO:0000038//very long-chain fatty acid metabolic process;GO:0000272//polysaccharide catabolic process;GO:0003006//developmental process involved in reproduction;GO:0006082//organic acid metabolic process;GO:0006412//translation;GO:0006629//lipid metabolic process;GO:0006631//fatty acid metabolic process;GO:0006633//fatty acid biosynthetic process;GO:0006694//steroid biosy…
MSTRG.18325	100	156	164	5	4	11	12.638	9.417	13.028	0.252	0.291	0.631	11.6943	0.391333	-4.90127	1.8e-14	2.46e-12	--	-	-	-	--	RWR97966.1 hypothetical protein CKAN_02744300 [Cinnamomum micranthum f. kanehirae]	-	-	-	-
Ccam01g00670	48	3	19	1304	637	417	8.409	0.43	3.166	213.977	133.789	84.411	4.00167	144.059	5.16991	1.85e-14	2.52e-12	--	-	-	-	--	RWR72402.1 metallothiol transferase FosB [Cinnamomum micranthum f. kanehirae]	-	-	GO:0004462//lactoylglutathione lyase activity;GO:0008687//3,4-dihydroxyphenylacetate 2,3-dioxygenase activity;GO:0018577//catechol 2,3-dioxygenase activity	GO:0005975//carbohydrate metabolic process;GO:0009712//catechol-containing compound metabolic process;GO:0051596//methylglyoxal catabolic process
Ccam04g00186	0	0	0	291	114	128	0	0	0	29.252	14.689	15.879	0.001	19.94	14.2834	1.88e-14	2.55e-12	RS2Z33	Genetic Information Processing	Transcription	K12896	--	RWR81700.1 serine/arginine-rich splicing factor RS2Z32-like protein [Cinnamomum micranthum f. kanehirae]	ko03040//Spliceosome	GO:0005575//cellular_component;GO:0005622//intracellular anatomical structure;GO:0005634//nucleus;GO:0005654//nucleoplasm;GO:0016604//nuclear body;GO:0016607//nuclear speck;GO:0031974//membrane-enclosed lumen;GO:0031981//nuclear lumen;GO:0043226//organelle;GO:0043227//membrane-bounded organelle;GO:0043229//intracellular organelle;GO:0043231//intracellular membrane-bounded organelle;GO:0043233//or…	GO:0003674//molecular_function;GO:0003676//nucleic acid binding;GO:0003723//RNA binding;GO:0003729//mRNA binding;GO:0005488//binding;GO:0008270//zinc ion binding;GO:0097159//organic cyclic compound binding;GO:1901363//heterocyclic compound binding;GO:1990825//sequence-specific mRNA binding	GO:0002244//hematopoietic progenitor cell differentiation;GO:0002376//immune system process;GO:0002520//immune system development;GO:0006139//nucleobase-containing compound metabolic process;GO:0006396//RNA processing;GO:0006397//mRNA processing;GO:0006725//cellular aromatic compound metabolic process;GO:0006807//nitrogen compound metabolic process;GO:0007275//multicellular organism development;G…
Ccam02g03884	9	11	32	247	233	286	0.286	0.286	0.968	7.368	8.87	10.511	0.513333	8.91633	4.11848	1.89e-14	2.55e-12	At2g19210	-	-	-	--	RWR78158.1 putative LRR receptor-like serine/threonine-protein kinase [Cinnamomum micranthum f. kanehirae]	-	GO:0005743//mitochondrial inner membrane	GO:0004672//protein kinase activity;GO:0005515//protein binding;GO:0005524//ATP binding;GO:0008137//NADH dehydrogenase (ubiquinone) activity	GO:0006120//mitochondrial electron transport, NADH to ubiquinone;GO:0006468//protein phosphorylation
Ccam08g01769	0	1	1	187	870	138	0	0.075	0.087	15.999	95.271	14.58	0.054	41.95	9.6015	2.28e-14	3.06e-12	ChiC	Metabolism;Metabolism	Global and overview maps;Carbohydrate metabolism	K01183;K01183	--	RWR91104.1 hypothetical protein CKAN_02024300 [Cinnamomum micranthum f. kanehirae]	ko01100//Metabolic pathways;ko00520//Amino sugar and nucleotide sugar metabolism	-	-	GO:0005975//carbohydrate metabolic process
Ccam07g01454	70	512	692	3	15	10	1.886	11.277	17.731	0.076	0.484	0.311	10.298	0.290333	-5.14851	2.75e-14	3.66e-12	ABCB11	Environmental Information Processing	Membrane transport	K05658	--	RWR89031.1 ABC transporter B family member 9 [Cinnamomum micranthum f. kanehirae]	ko02010//ABC transporters	GO:0005575//cellular_component;GO:0005737//cytoplasm;GO:0005887//integral component of plasma membrane;GO:0009380//excinuclease repair complex;GO:0009898//cytoplasmic side of plasma membrane;GO:0016021//integral component of membrane;GO:0043190//ATP-binding cassette (ABC) transporter complex;GO:0055051//ATP-binding cassette (ABC) transporter complex, integrated substrate binding;GO:0055052//ATP-b…	GO:0003674//molecular_function;GO:0003676//nucleic acid binding;GO:0003924//GTPase activity;GO:0004020//adenylylsulfate kinase activity;GO:0004140//dephospho-CoA kinase activity;GO:0004849//uridine kinase activity;GO:0005260//intracellularly ATP-gated chloride channel activity;GO:0005319//lipid transporter activity;GO:0005524//ATP binding;GO:0005525//GTP binding;GO:0008134//transcription factor b…	GO:0000910//cytokinesis;GO:0006289//nucleotide-excision repair;GO:0006355//regulation of transcription, DNA-templated;GO:0006790//sulfur compound metabolic process;GO:0006810//transport;GO:0006817//phosphate ion transport;GO:0006824//cobalt ion transport;GO:0006855//xenobiotic transmembrane transport;GO:0006869//lipid transport;GO:0007186//G protein-coupled receptor signaling pathway;GO:0007601//…
Ccam08g01905	40	38	20	505	286	256	2.769	2.148	1.343	32.69	23.711	20.456	2.08667	25.619	3.61794	3.57e-14	4.73e-12	HST	Metabolism;Metabolism;Metabolism;Metabolism;Metabolism	Global and overview maps;Global and overview maps;Biosynthesis of other secondary metabolites;Biosynthesis of other secondary metabolites;Biosynthesis of other secondary metabolites	K13065;K13065;K13065;K13065;K13065	--	RWR91256.1 shikimate O-hydroxycinnamoyltransferase-like protein [Cinnamomum micranthum f. kanehirae]	ko01100//Metabolic pathways;ko01110//Biosynthesis of secondary metabolites;ko00940//Phenylpropanoid biosynthesis;ko00941//Flavonoid biosynthesis;ko00945//Stilbenoid, diarylheptanoid and gingerol biosynthesis	GO:0005575//cellular_component;GO:0005622//intracellular anatomical structure;GO:0005737//cytoplasm;GO:0005829//cytosol;GO:0016020//membrane	GO:0003674//molecular_function;GO:0003824//catalytic activity;GO:0008374//O-acyltransferase activity;GO:0016740//transferase activity;GO:0016746//acyltransferase activity;GO:0016747//acyltransferase activity, transferring groups other than amino-acyl groups;GO:0047172//shikimate O-hydroxycinnamoyltransferase activity;GO:0047205//quinate O-hydroxycinnamoyltransferase activity;GO:0050734//hydroxyci…	GO:0006725//cellular aromatic compound metabolic process;GO:0008150//biological_process;GO:0008152//metabolic process;GO:0009058//biosynthetic process;GO:0009698//phenylpropanoid metabolic process;GO:0009699//phenylpropanoid biosynthetic process;GO:0009808//lignin metabolic process;GO:0009809//lignin biosynthetic process;GO:0009889//regulation of biosynthetic process;GO:0009891//positive regulati…
Ccam01g00526	0	0	0	178	136	117	0	0	0	20.197	19.752	16.377	0.001	18.7753	14.1966	3.68e-14	4.86e-12	ACA7	Metabolism;Metabolism	Global and overview maps;Energy metabolism	K01674;K01674	--	RWR72286.1 alpha carbonic anhydrase 7-like protein [Cinnamomum micranthum f. kanehirae]	ko01100//Metabolic pathways;ko00910//Nitrogen metabolism	-	-	-
Ccam01g01091	149	65	90	1370	620	938	16.117	5.733	9.263	139.17	80.627	117.505	10.371	112.434	3.43845	4.25e-14	5.58e-12	CCR1	-	-	-	--	RWR72746.1 cinnamoyl-CoA reductase 2 [Cinnamomum micranthum f. kanehirae]	-	-	GO:0003824//catalytic activity;GO:0003854//3-beta-hydroxy-delta5-steroid dehydrogenase activity;GO:0003978//UDP-glucose 4-epimerase activity;GO:0004043//L-aminoadipate-semialdehyde dehydrogenase activity;GO:0008446//GDP-mannose 4,6-dehydratase activity;GO:0016491//oxidoreductase activity;GO:0016616//oxidoreductase activity, acting on the CH-OH group of donors, NAD or NADP as acceptor;GO:0016655//…	GO:0000271//polysaccharide biosynthetic process;GO:0005975//carbohydrate metabolic process;GO:0006012//galactose metabolic process;GO:0006694//steroid biosynthetic process;GO:0008152//metabolic process;GO:0009243//O antigen biosynthetic process;GO:0019878//lysine biosynthetic process via aminoadipic acid
Ccam06g01132	10	5	0	353	169	107	0.808	0.33	0	26.737	16.384	10.02	0.379333	17.7137	5.54525	5.95e-14	7.78e-12	ABCG11	-	-	-	--	RWR87101.1 ABC transporter G family member 11-like protein [Cinnamomum micranthum f. kanehirae]	-	GO:0016020//membrane	-	-
Ccam01g03975	5	11	8	272	145	93	0.982	1.729	1.494	49.939	34.193	21.093	1.40167	35.075	4.64523	8.95e-14	1.16e-11	dnaJ	-	-	-	--	RWR74875.1 chaperone protein dnaJ 20, chloroplastic-like protein [Cinnamomum micranthum f. kanehirae]	-	-	GO:0005515//protein binding	GO:0006457//protein folding;GO:0009408//response to heat
Ccam01g04193	332	85	323	4816	3461	1924	35.442	7.419	32.795	481.54	442.962	237.331	25.2187	387.278	3.9408	9.91e-14	1.28e-11	COR2	Metabolism;Metabolism;Metabolism	Global and overview maps;Global and overview maps;Biosynthesis of other secondary metabolites	K22374;K22374;K22374	--	RWR75134.1 LOW QUALITY PROTEIN: Aldo/keto reductase [Cinnamomum micranthum f. kanehirae]	ko01100//Metabolic pathways;ko01110//Biosynthesis of secondary metabolites;ko00999//Biosynthesis of various plant secondary metabolites	-	GO:0047834//D-threo-aldose 1-dehydrogenase activity	-
Ccam08g00351	15	1	31	876	431	283	1.041	0.052	2.042	56.944	35.87	22.711	1.045	38.5083	5.2036	9.99e-14	1.29e-11	CYP719A21	Metabolism;Metabolism;Metabolism	Global and overview maps;Global and overview maps;Biosynthesis of other secondary metabolites	K13395;K13395;K13395	--	RWR90111.1 S-canadine synthase-like protein [Cinnamomum micranthum f. kanehirae]	ko01100//Metabolic pathways;ko01110//Biosynthesis of secondary metabolites;ko00950//Isoquinoline alkaloid biosynthesis	-	GO:0005506//iron ion binding;GO:0016705//oxidoreductase activity, acting on paired donors, with incorporation or reduction of molecular oxygen;GO:0017111//nucleoside-triphosphatase activity;GO:0020037//heme binding	-
Ccam10g01899	35	13	14	456	226	217	4.123	1.252	1.569	50.314	31.917	29.537	2.31467	37.256	4.0086	1.08e-13	1.37e-11	MYB78	-	-	-	MYB	RWR94353.1 transcription factor MYB108 [Cinnamomum micranthum f. kanehirae]	-	-	-	-
Ccam03g03232	112	307	79	1	6	4	8.326	18.651	5.605	0.099	0.49	0.384	10.8607	0.324333	-5.06549	1.08e-13	1.37e-11	--	-	-	-	--	XP_042972229.1 uncharacterized protein LOC122304190 [Carya illinoinensis]	-	-	-	-
Ccam05g00988	210	211	230	1	0	0	12.712	10.459	13.273	0.059	0	0	12.148	0.019667	-9.27075	1.2e-13	1.52e-11	At1g50180	-	-	-	--	RWR84802.1 Disease resistance protein [Cinnamomum micranthum f. kanehirae]	-	-	GO:0043531//ADP binding	-
Ccam07g01932	22	39	41	704	283	274	2.947	4.272	5.224	88.34	45.453	42.414	4.14767	58.7357	3.82387	1.26e-13	1.59e-11	SGR	Metabolism;Metabolism	Global and overview maps;Metabolism of cofactors and vitamins	K22013;K22013	--	RWR89426.1 protein STAY-GREEN, chloroplastic-like protein [Cinnamomum micranthum f. kanehirae]	ko01110//Biosynthesis of secondary metabolites;ko00860//Porphyrin metabolism	-	-	-
Ccam10g01165	54	5	33	983	632	413	7.883	0.597	4.582	134.419	110.616	69.668	4.354	104.901	4.59054	1.49e-13	1.86e-11	HSFB3	-	-	-	HSF	RWR93778.1 heat stress transcription factor B-3-like protein [Cinnamomum micranthum f. kanehirae]	-	-	GO:0003700//DNA-binding transcription factor activity;GO:0043565//sequence-specific DNA binding	GO:0006355//regulation of transcription, DNA-templated
Ccam11g01315	0	4	0	172	96	122	0	0.155	0	7.633	5.453	6.679	0.051667	6.58833	6.99454	1.49e-13	1.86e-11	MFP2	Metabolism;Metabolism;Metabolism;Metabolism;Metabolism	Global and overview maps;Global and overview maps;Global and overview maps;Lipid metabolism;Lipid metabolism	K10527;K10527;K10527;K10527;K10527	--	RWR76500.1 Crotonase superfamily [Cinnamomum micranthum f. kanehirae]	ko01100//Metabolic pathways;ko01110//Biosynthesis of secondary metabolites;ko01212//Fatty acid metabolism;ko00592//alpha-Linolenic acid metabolism;ko00071//Fatty acid degradation	GO:0005575//cellular_component;GO:0005622//intracellular anatomical structure;GO:0005737//cytoplasm;GO:0005777//peroxisome;GO:0009514//glyoxysome;GO:0016507//mitochondrial fatty acid beta-oxidation multienzyme complex;GO:0042579//microbody;GO:0043226//organelle;GO:0043227//membrane-bounded organelle;GO:0043229//intracellular organelle;GO:0043231//intracellular membrane-bounded organelle	GO:0003674//molecular_function;GO:0003824//catalytic activity;GO:0003857//3-hydroxyacyl-CoA dehydrogenase activity;GO:0003860//3-hydroxyisobutyryl-CoA hydrolase activity;GO:0004165//dodecenoyl-CoA delta-isomerase activity;GO:0004300//enoyl-CoA hydratase activity;GO:0008692//3-hydroxybutyryl-CoA epimerase activity;GO:0008935//1,4-dihydroxy-2-naphthoyl-CoA synthase activity;GO:0016491//oxidoreducta…	GO:0006082//organic acid metabolic process;GO:0006629//lipid metabolic process;GO:0006631//fatty acid metabolic process;GO:0006635//fatty acid beta-oxidation;GO:0008150//biological_process;GO:0008152//metabolic process;GO:0009056//catabolic process;GO:0009062//fatty acid catabolic process;GO:0009234//menaquinone biosynthetic process;GO:0009987//cellular process;GO:0010124//phenylacetate catabolic…
Ccam02g02898	52	42	40	534	412	230	7.192	4.749	5.262	69.178	68.315	36.756	5.73433	58.083	3.34042	1.52e-13	1.89e-11	GGP5	-	-	-	--	RWR77334.1 Glutamine amidotransferase [Cinnamomum micranthum f. kanehirae]	-	GO:0005951//carbamoyl-phosphate synthase complex	GO:0000107//imidazoleglycerol-phosphate synthase activity;GO:0003922//GMP synthase (glutamine-hydrolyzing) activity;GO:0004088//carbamoyl-phosphate synthase (glutamine-hydrolyzing) activity;GO:0008234//cysteine-type peptidase activity;GO:0016787//hydrolase activity;GO:0016884//carbon-nitrogen ligase activity, with glutamine as amido-N-donor	GO:0000105//histidine biosynthetic process;GO:0006177//GMP biosynthetic process;GO:0006508//proteolysis;GO:0009220//pyrimidine ribonucleotide biosynthetic process
Ccam03g01790	1	1	1	126	325	83	0.067	0.055	0.064	7.937	26.202	6.449	0.062	13.5293	7.76961	1.61e-13	2e-11	CYP94A1	-	-	-	--	RWR79886.1 cytochrome P450 94A1 [Cinnamomum micranthum f. kanehirae]	-	-	GO:0005506//iron ion binding;GO:0016705//oxidoreductase activity, acting on paired donors, with incorporation or reduction of molecular oxygen;GO:0020037//heme binding	-
Ccam02g03532	156	63	32	1677	1354	742	15.226	5.027	2.971	153.317	158.44	83.683	7.74133	131.813	4.08977	1.66e-13	2.04e-11	mtnN	-	-	-	--	RWR77876.1 bark storage protein A [Cinnamomum micranthum f. kanehirae]	-	-	GO:0003674//molecular_function;GO:0003824//catalytic activity;GO:0004731//purine-nucleoside phosphorylase activity;GO:0008782//adenosylhomocysteine nucleosidase activity;GO:0008930//methylthioadenosine nucleosidase activity;GO:0045735//nutrient reservoir activity	GO:0006139//nucleobase-containing compound metabolic process;GO:0006725//cellular aromatic compound metabolic process;GO:0006807//nitrogen compound metabolic process;GO:0008150//biological_process;GO:0008152//metabolic process;GO:0009116//nucleoside metabolic process;GO:0009234//menaquinone biosynthetic process;GO:0009987//cellular process;GO:0019509//L-methionine salvage from methylthioadenosine…
Ccam01g01526	10	0	2	2584	1166	901	0.982	0	0.187	237.595	137.225	102.199	0.389667	159.006	8.67263	1.79e-13	2.2e-11	6OMT	Metabolism;Metabolism;Metabolism	Global and overview maps;Global and overview maps;Biosynthesis of other secondary metabolites	K13383;K13383;K13383	--	RWR73070.1 RS-norcoclaurine 6-O-methyltransferase [Cinnamomum micranthum f. kanehirae]	ko01100//Metabolic pathways;ko01110//Biosynthesis of secondary metabolites;ko00950//Isoquinoline alkaloid biosynthesis	-	GO:0003676//nucleic acid binding;GO:0004523//RNA-DNA hybrid ribonuclease activity;GO:0008171//O-methyltransferase activity;GO:0008757//S-adenosylmethionine-dependent methyltransferase activity;GO:0046983//protein dimerization activity	GO:0006412//translation;GO:0016051//carbohydrate biosynthetic process;GO:0018364//peptidyl-glutamine methylation
Ccam10g01882	48	226	234	0	0	0	4.11	15.82	19.055	0	0	0	12.995	0.001	-13.6657	1.82e-13	2.22e-11	--	-	-	-	--	RWR94351.1 hypothetical protein CKAN_02363800 [Cinnamomum micranthum f. kanehirae]	-	-	GO:0005515//protein binding	-
Ccam02g03492	197	123	371	4204	2055	1660	17.571	8.969	31.473	351.228	219.75	171.084	19.3377	247.354	3.67709	2.33e-13	2.83e-11	FAD2	Metabolism;Metabolism;Metabolism	Global and overview maps;Global and overview maps;Lipid metabolism	K10256;K10256;K10256	--	AAL23676.1 delta-12 fatty acid desaturase [Persea americana]	ko01100//Metabolic pathways;ko01212//Fatty acid metabolism;ko01040//Biosynthesis of unsaturated fatty acids	-	GO:0016717//oxidoreductase activity, acting on paired donors, with oxidation of a pair of donors resulting in the reduction of molecular oxygen to two molecules of water	GO:0006629//lipid metabolic process
Ccam09g01170	116	83	34	1089	621	708	12.501	7.313	3.485	109.924	80.232	88.16	7.76633	92.772	3.57838	2.47e-13	2.98e-11	TLP1	-	-	-	--	RWR92305.1 thaumatin-like protein 1 [Cinnamomum micranthum f. kanehirae]	-	-	-	-
Ccam07g02004	0	0	0	242	117	73	0	0	0	15.835	9.799	5.893	0.001	10.509	13.3593	2.54e-13	3.05e-11	ACS1	Metabolism;Metabolism;Environmental Information Processing;Metabolism	Global and overview maps;Global and overview maps;Signal transduction;Amino acid metabolism	K20772;K20772;K20772;K20772	--	RWR89485.1 1-aminocyclopropane-1-carboxylate synthase 1 [Cinnamomum micranthum f. kanehirae]	ko01100//Metabolic pathways;ko01110//Biosynthesis of secondary metabolites;ko04016//MAPK signaling pathway - plant;ko00270//Cysteine and methionine metabolism	GO:0005737//cytoplasm	GO:0003674//molecular_function;GO:0003824//catalytic activity;GO:0003961//O-acetylhomoserine aminocarboxypropyltransferase activity;GO:0004121//cystathionine beta-lyase activity;GO:0004124//cysteine synthase activity;GO:0004400//histidinol-phosphate transaminase activity;GO:0004838//L-tyrosine:2-oxoglutarate aminotransferase activity;GO:0005488//binding;GO:0005515//protein binding;GO:0009016//suc…	GO:0000003//reproduction;GO:0000105//histidine biosynthetic process;GO:0001101//response to acid chemical;GO:0003006//developmental process involved in reproduction;GO:0006082//organic acid metabolic process;GO:0006520//cellular amino acid metabolic process;GO:0006531//aspartate metabolic process;GO:0006559//L-phenylalanine catabolic process;GO:0006572//tyrosine catabolic process;GO:0006807//nitr…
Ccam11g01358	53	5	17	831	547	360	8.382	0.647	2.557	123.104	103.717	65.788	3.862	97.5363	4.65852	2.72e-13	3.25e-11	GSTF13	Metabolism;Metabolism	Global and overview maps;Metabolism of other amino acids	K00799;K00799	--	RWR95304.1 Glutathione S-transferase/chloride channel, C-terminal [Cinnamomum micranthum f. kanehirae]	ko01100//Metabolic pathways;ko00480//Glutathione metabolism	GO:0005575//cellular_component;GO:0032991//protein-containing complex	GO:0003674//molecular_function;GO:0003824//catalytic activity;GO:0004364//glutathione transferase activity;GO:0005488//binding;GO:0005515//protein binding;GO:0016034//maleylacetoacetate isomerase activity;GO:0016740//transferase activity;GO:0016765//transferase activity, transferring alkyl or aryl (other than methyl) groups;GO:0042802//identical protein binding;GO:0042803//protein homodimerizatio…	GO:0006559//L-phenylalanine catabolic process;GO:0006572//tyrosine catabolic process;GO:0006749//glutathione metabolic process;GO:0006950//response to stress;GO:0008150//biological_process;GO:0009635//response to herbicide;GO:0009636//response to toxic substance;GO:0042221//response to chemical;GO:0050896//response to stimulus
Ccam02g03753	425	114	103	3159	6714	1958	36.837	8.081	8.494	256.589	697.935	196.123	17.804	383.549	4.42914	2.83e-13	3.36e-11	At3g26430	-	-	-	--	RWR78049.1 GDSL esterase/lipase-like protein isoform X1 [Cinnamomum micranthum f. kanehirae]	-	-	GO:0016788//hydrolase activity, acting on ester bonds	-
MSTRG.17402	312	375	864	24	54	49	54.011	53.075	142.256	3.892	11.191	9.852	83.114	8.31167	-3.32188	2.92e-13	3.46e-11	--	-	-	-	--	-	-	-	-	-
Ccam01g01184	0	0	0	83	334	81	0	0	0	8.651	44.584	10.415	0.001	21.2167	14.3729	2.99e-13	3.52e-11	CYP71D55	-	-	-	--	RWR72827.1 Cytochrome P450 [Cinnamomum micranthum f. kanehirae]	-	-	GO:0005506//iron ion binding;GO:0016705//oxidoreductase activity, acting on paired donors, with incorporation or reduction of molecular oxygen;GO:0020037//heme binding	-
Ccam08g00678	93	46	84	947	861	372	11.595	4.689	9.961	110.592	128.697	53.591	8.74833	97.6267	3.4802	3.1e-13	3.63e-11	DODA	Metabolism;Metabolism	Global and overview maps;Biosynthesis of other secondary metabolites	K15777;K15777	--	RWR90353.1 Extradiol ring-cleavage dioxygenase [Cinnamomum micranthum f. kanehirae]	ko01110//Biosynthesis of secondary metabolites;ko00965//Betalain biosynthesis	-	GO:0008198//ferrous iron binding;GO:0016491//oxidoreductase activity	GO:0006725//cellular aromatic compound metabolic process
Ccam01g03321	6	0	16	192	270	172	0.6	0	1.52	17.969	32.275	19.823	0.706667	23.3557	5.0466	3.31e-13	3.87e-11	Os04g0338000	-	-	-	--	RWR74337.1 putative aldo-keto reductase 2 isoform X3 [Cinnamomum micranthum f. kanehirae]	-	-	GO:0047834//D-threo-aldose 1-dehydrogenase activity	-
Ccam10g00711	435	1097	719	78	109	95	25.186	51.93	39.594	4.23	7.566	6.356	38.9033	6.05067	-2.68473	3.42e-13	3.98e-11	ACD6	-	-	-	--	RWR88250.1 ankyrin repeat-containing-like protein [Cinnamomum micranthum f. kanehirae]	-	-	GO:0005515//protein binding	-
Ccam07g00932	119	150	67	3	0	2	6.379	6.577	3.438	0.151	0	0.128	5.46467	0.093	-5.87676	5.38e-13	6.23e-11	At1g56130	-	-	-	--	RWR88644.1 putative LRR receptor-like serine/threonine-protein kinase [Cinnamomum micranthum f. kanehirae]	-	GO:0005887//integral component of plasma membrane	GO:0004672//protein kinase activity;GO:0005524//ATP binding	GO:0006468//protein phosphorylation
Ccam12g01161	2	0	1	232	94	103	0.09	0	0.043	9.82	5.092	5.378	0.044333	6.76333	7.2532	5.93e-13	6.83e-11	RFS2	-	-	-	--	RWR97010.1 Glycosyl hydrolases 36 [Cinnamomum micranthum f. kanehirae]	-	-	-	-
Ccam01g03778	82	212	569	1	0	0	7.822	16.573	51.615	0.099	0	0	25.3367	0.033	-9.58454	6.05e-13	6.94e-11	BANGLUC	-	-	-	--	RWR74719.1 beta-1,3 glucanase 3 [Cinnamomum micranthum f. kanehirae]	-	-	GO:0004553//hydrolase activity, hydrolyzing O-glycosyl compounds	GO:0005975//carbohydrate metabolic process
Ccam02g03772	0	0	0	204	118	64	0	0	0	18.032	13.35	6.979	0.001	12.787	13.6424	6.21e-13	7.09e-11	OMT2B	-	-	-	--	RWR78063.1 O-methyltransferase 2 [Cinnamomum micranthum f. kanehirae]	-	GO:0042470//melanosome	GO:0008168//methyltransferase activity;GO:0008171//O-methyltransferase activity;GO:0046983//protein dimerization activity	GO:0016051//carbohydrate biosynthetic process;GO:0032402//melanosome transport
Ccam12g00458	50	23	67	565	594	293	7.729	2.907	9.85	81.805	110.08	52.333	6.82867	81.406	3.57546	6.25e-13	7.11e-11	--	-	-	-	--	KAH7682235.1 hypothetical protein IHE45_05G108800 [Dioscorea alata]	-	-	-	-
Ccam09g00297	5	1	7	99	89	150	0.483	0.075	0.632	8.504	9.772	15.959	0.396667	11.4117	4.84644	6.77e-13	7.66e-11	EIX1	-	-	-	--	RWR91753.1 putative inactive leucine-rich repeat receptor-like protein kinase [Cinnamomum micranthum f. kanehirae]	-	-	GO:0005515//protein binding	-
Ccam02g03000	2	0	0	268	280	88	0.358	0	0	44.898	60.04	18.186	0.119333	41.0413	8.42594	7.01e-13	7.9e-11	--	-	-	-	--	RWR77417.1 methylmalonyl-CoA epimerase, mitochondrial-like protein [Cinnamomum micranthum f. kanehirae]	-	-	GO:0004462//lactoylglutathione lyase activity;GO:0008687//3,4-dihydroxyphenylacetate 2,3-dioxygenase activity;GO:0018577//catechol 2,3-dioxygenase activity	GO:0005975//carbohydrate metabolic process;GO:0009712//catechol-containing compound metabolic process;GO:0051596//methylglyoxal catabolic process
Ccam12g00742	3	1	1	147	205	48	0.188	0.051	0.06	8.615	15.377	3.47	0.099667	9.154	6.52115	7.16e-13	8.02e-11	SYT3	-	-	-	--	RWR96646.1 synaptotagmin-3 [Cinnamomum micranthum f. kanehirae]	-	-	-	-
Ccam04g01182	0	7	7	228	263	65	0	0.47	0.547	17.537	25.934	6.168	0.339	16.5463	5.60908	7.24e-13	8.08e-11	MO2	-	-	-	--	RWR82540.1 FAD-dependent urate hydroxylase [Cinnamomum micranthum f. kanehirae]	-	GO:0009331//glycerol-3-phosphate dehydrogenase complex;GO:0009342//glutamate synthase complex (NADPH)	GO:0000104//succinate dehydrogenase activity;GO:0003824//catalytic activity;GO:0004148//dihydrolipoyl dehydrogenase activity;GO:0004362//glutathione-disulfide reductase (NADPH) activity;GO:0004368//glycerol-3-phosphate dehydrogenase (quinone) activity;GO:0004729//oxygen-dependent protoporphyrinogen oxidase activity;GO:0004791//thioredoxin-disulfide reductase activity;GO:0008734//L-aspartate oxida…	GO:0006071//glycerol metabolic process;GO:0006096//glycolytic process;GO:0006099//tricarboxylic acid cycle;GO:0006400//tRNA modification;GO:0006537//glutamate biosynthetic process;GO:0006744//ubiquinone biosynthetic process;GO:0006779//porphyrin-containing compound biosynthetic process;GO:0006790//sulfur compound metabolic process;GO:0006805//xenobiotic metabolic process;GO:0009060//aerobic respi…
Ccam04g02822	2189	1340	1324	169	228	332	125.035	62.579	71.932	9.029	15.618	21.905	86.5153	15.5173	-2.47908	7.51e-13	8.34e-11	LRK10	-	-	-	--	RWR83717.1 rust resistance kinase Lr10 isoform X1 [Cinnamomum micranthum f. kanehirae]	-	-	GO:0004672//protein kinase activity;GO:0005524//ATP binding;GO:0016670//oxidoreductase activity, acting on a sulfur group of donors, oxygen as acceptor;GO:0030247//polysaccharide binding	GO:0006468//protein phosphorylation;GO:0030328//prenylcysteine catabolic process
Ccam10g00966	395	154	777	9382	7027	3189	39.455	12.576	73.816	877.797	841.51	368.068	41.949	695.792	4.05195	8.3e-13	9.18e-11	DFR	Metabolism;Metabolism;Metabolism	Global and overview maps;Global and overview maps;Biosynthesis of other secondary metabolites	K13082;K13082;K13082	--	RWR93624.1 dihydroflavonol 4-reductase [Cinnamomum micranthum f. kanehirae]	ko01100//Metabolic pathways;ko01110//Biosynthesis of secondary metabolites;ko00941//Flavonoid biosynthesis	-	GO:0003674//molecular_function;GO:0003824//catalytic activity;GO:0003854//3-beta-hydroxy-delta5-steroid dehydrogenase activity;GO:0003978//UDP-glucose 4-epimerase activity;GO:0004043//L-aminoadipate-semialdehyde dehydrogenase activity;GO:0005488//binding;GO:0008446//GDP-mannose 4,6-dehydratase activity;GO:0008460//dTDP-glucose 4,6-dehydratase activity;GO:0008667//2,3-dihydro-2,3-dihydroxybenzoate…	GO:0000271//polysaccharide biosynthetic process;GO:0005975//carbohydrate metabolic process;GO:0006012//galactose metabolic process;GO:0006694//steroid biosynthetic process;GO:0008150//biological_process;GO:0008152//metabolic process;GO:0009058//biosynthetic process;GO:0009243//O antigen biosynthetic process;GO:0009244//lipopolysaccharide core region biosynthetic process;GO:0009718//anthocyanin-co…
Ccam02g03343	3	1	0	114	133	78	0.296	0.081	0	10.543	15.743	8.899	0.125667	11.7283	6.54425	8.48e-13	9.34e-11	ACL5	-	-	-	--	RWR77724.1 Spermidine/spermine synthases family [Cinnamomum micranthum f. kanehirae]	-	GO:0005575//cellular_component;GO:0005622//intracellular anatomical structure;GO:0005737//cytoplasm	GO:0003674//molecular_function;GO:0003824//catalytic activity;GO:0004766//spermidine synthase activity;GO:0008168//methyltransferase activity;GO:0008171//O-methyltransferase activity;GO:0008173//RNA methyltransferase activity;GO:0010487//thermospermine synthase activity;GO:0016434//rRNA (cytosine) methyltransferase activity;GO:0016740//transferase activity;GO:0016765//transferase activity, transf…	GO:0000154//rRNA modification;GO:0006576//cellular biogenic amine metabolic process;GO:0006595//polyamine metabolic process;GO:0006596//polyamine biosynthetic process;GO:0006807//nitrogen compound metabolic process;GO:0006810//transport;GO:0008150//biological_process;GO:0008152//metabolic process;GO:0008295//spermidine biosynthetic process;GO:0009058//biosynthetic process;GO:0009102//biotin biosy…
Ccam10g01313	22	12	10	226	239	111	2.497	1.113	1.079	24.025	32.52	14.556	1.563	23.7003	3.92252	8.91e-13	9.77e-11	LBD41	-	-	-	LBD	RWR93884.1 LOB domain-containing protein 41-like protein [Cinnamomum micranthum f. kanehirae]	-	-	-	-
Ccam01g01108	97	86	82	626	839	375	2.15	1.559	1.729	12.999	22.298	9.606	1.81267	14.9677	3.04566	9.07e-13	9.9e-11	BIP131	-	-	-	--	RWR72765.1 microtubule-associated protein futsch isoform X1 [Cinnamomum micranthum f. kanehirae]	-	GO:0031237//intrinsic component of periplasmic side of plasma membrane	GO:0005215//transporter activity	GO:0006810//transport
Ccam05g02755	2	1	6	128	129	67	0.177	0.072	0.505	10.611	13.687	6.852	0.251333	10.3833	5.36852	9.17e-13	9.97e-11	MYB63	-	-	-	MYB	RWR85752.1 myb-related protein Zm1 [Cinnamomum micranthum f. kanehirae]	-	GO:0005575//cellular_component;GO:0005622//intracellular anatomical structure;GO:0005634//nucleus;GO:0043226//organelle;GO:0043227//membrane-bounded organelle;GO:0043229//intracellular organelle;GO:0043231//intracellular membrane-bounded organelle	GO:0000981//DNA-binding transcription factor activity, RNA polymerase II-specific;GO:0001067//transcription regulatory region nucleic acid binding;GO:0003674//molecular_function;GO:0003676//nucleic acid binding;GO:0003677//DNA binding;GO:0003700//DNA-binding transcription factor activity;GO:0005488//binding;GO:0005524//ATP binding;GO:0016818//hydrolase activity, acting on acid anhydrides, in phos…	GO:0000160//phosphorelay signal transduction system;GO:0000302//response to reactive oxygen species;GO:0002218//activation of innate immune response;GO:0002237//response to molecule of bacterial origin;GO:0002252//immune effector process;GO:0002253//activation of immune response;GO:0002376//immune system process;GO:0002682//regulation of immune system process;GO:0002684//positive regulation of im…
Ccam03g00468	61	66	92	1184	465	452	4.094	3.621	5.873	74.432	37.415	35.053	4.52933	48.9667	3.43443	9.53e-13	1.03e-10	--	-	-	-	--	RWR78747.1 Tetratricopeptide repeat-like superfamily protein [Cinnamomum micranthum f. kanehirae]	-	-	GO:0005515//protein binding	-
Ccam05g02982	575	541	1170	9824	9555	3427	53.088	40.837	102.74	849.594	1057.65	365.605	65.555	757.618	3.53069	9.7e-13	1.04e-10	F3H-2	Metabolism;Metabolism;Metabolism	Global and overview maps;Global and overview maps;Biosynthesis of other secondary metabolites	K00475;K00475;K00475	--	RWR85952.1 flavanone 3-hydroxylase [Cinnamomum micranthum f. kanehirae]	ko01100//Metabolic pathways;ko01110//Biosynthesis of secondary metabolites;ko00941//Flavonoid biosynthesis	-	GO:0000166//nucleotide binding;GO:0003674//molecular_function;GO:0003824//catalytic activity;GO:0005488//binding;GO:0005524//ATP binding;GO:0016491//oxidoreductase activity;GO:0016705//oxidoreductase activity, acting on paired donors, with incorporation or reduction of molecular oxygen;GO:0016706//2-oxoglutarate-dependent dioxygenase activity;GO:0017076//purine nucleotide binding;GO:0019842//vita…	GO:0008150//biological_process;GO:0008152//metabolic process;GO:0009058//biosynthetic process;GO:0009314//response to radiation;GO:0009411//response to UV;GO:0009416//response to light stimulus;GO:0009628//response to abiotic stimulus;GO:0009812//flavonoid metabolic process;GO:0009813//flavonoid biosynthetic process;GO:0010224//response to UV-B;GO:0050896//response to stimulus;GO:0071704//organic…
Ccam01g02984	409	100	559	8226	3727	3813	14.156	2.83	18.401	266.684	154.653	152.493	11.7957	191.277	4.01933	9.71e-13	1.04e-10	RLK7	-	-	-	--	RWR74037.1 receptor-like protein kinase HAIKU2 [Cinnamomum micranthum f. kanehirae]	-	-	GO:0004672//protein kinase activity;GO:0005515//protein binding;GO:0005524//ATP binding	GO:0006468//protein phosphorylation
Ccam11g00053	434	261	505	4221	2535	1959	37.534	18.455	41.539	341.934	262.843	195.766	32.5093	266.848	3.03709	1.02e-12	1.09e-10	METK5	Metabolism;Metabolism;Metabolism;Metabolism;Metabolism	Global and overview maps;Global and overview maps;Global and overview maps;Amino acid metabolism;Biosynthesis of other secondary metabolites	K00789;K00789;K00789;K00789;K00789	--	RWR94499.1 S-adenosylmethionine synthase 5 [Cinnamomum micranthum f. kanehirae]	ko01100//Metabolic pathways;ko01110//Biosynthesis of secondary metabolites;ko01230//Biosynthesis of amino acids;ko00270//Cysteine and methionine metabolism;ko00999//Biosynthesis of various plant secondary metabolites	-	GO:0004478//methionine adenosyltransferase activity	GO:0006556//S-adenosylmethionine biosynthetic process;GO:0007155//cell adhesion
Ccam02g02182	61	75	130	1486	591	617	8.756	8.801	17.747	199.787	101.701	102.331	11.768	134.606	3.5158	1.02e-12	1.09e-10	ERF113	-	-	-	ERF	RWR76887.1 ethylene-responsive transcription factor ERF113 [Cinnamomum micranthum f. kanehirae]	-	-	GO:0003700//DNA-binding transcription factor activity	GO:0006355//regulation of transcription, DNA-templated
Ccam06g02243	586	161	242	5994	4324	2098	42.592	9.567	16.729	408.078	376.793	176.2	22.9627	320.357	3.80232	1.05e-12	1.11e-10	APS1	Metabolism;Metabolism;Metabolism;Metabolism;Metabolism;Metabolism	Global and overview maps;Global and overview maps;Nucleotide metabolism;Energy metabolism;Metabolism of other amino acids;Biosynthesis of other secondary metabolites	K13811;K13811;K13811;K13811;K13811;K13811	--	RWR87969.1 ATP sulfurylase 1, chloroplastic [Cinnamomum micranthum f. kanehirae]	ko01100//Metabolic pathways;ko01110//Biosynthesis of secondary metabolites;ko00230//Purine metabolism;ko00920//Sulfur metabolism;ko00450//Selenocompound metabolism;ko00261//Monobactam biosynthesis	-	GO:0004781//sulfate adenylyltransferase (ATP) activity	-
MSTRG.11696	2	0	0	243	251	88	0.121	0	0.012	14.705	19.204	6.593	0.044333	13.5007	8.25042	1.26e-12	1.33e-10	OPR1	Metabolism;Metabolism;Metabolism	Global and overview maps;Global and overview maps;Lipid metabolism	K05894;K05894;K05894	--	RWR78706.1 12-oxophytodienoate reductase 2-like protein [Cinnamomum micranthum f. kanehirae]	ko01100//Metabolic pathways;ko01110//Biosynthesis of secondary metabolites;ko00592//alpha-Linolenic acid metabolism	-	GO:0010181//FMN binding;GO:0016491//oxidoreductase activity	-
Ccam06g01831	102	29	58	1090	624	458	7.039	1.636	3.807	70.461	51.629	36.522	4.16067	52.8707	3.66758	1.3e-12	1.37e-10	CEL1	-	-	-	--	RWR87666.1 Endoglucanase 1 [Cinnamomum micranthum f. kanehirae]	-	GO:0005575//cellular_component;GO:0005576//extracellular region	GO:0003674//molecular_function;GO:0003824//catalytic activity;GO:0004553//hydrolase activity, hydrolyzing O-glycosyl compounds;GO:0008810//cellulase activity;GO:0016787//hydrolase activity;GO:0016798//hydrolase activity, acting on glycosyl bonds	GO:0000003//reproduction;GO:0000272//polysaccharide catabolic process;GO:0003006//developmental process involved in reproduction;GO:0005975//carbohydrate metabolic process;GO:0005976//polysaccharide metabolic process;GO:0006073//cellular glucan metabolic process;GO:0007275//multicellular organism development;GO:0007568//aging;GO:0008150//biological_process;GO:0008152//metabolic process;GO:0009056…
Ccam05g01206	192	102	62	0	0	0	8.647	3.746	2.661	0	0	0	5.018	0.001	-12.2929	1.36e-12	1.42e-10	RPM1	Organismal Systems	Environmental adaptation	K13457	--	RWR84919.1 disease resistance protein RPM1-like protein [Cinnamomum micranthum f. kanehirae]	ko04626//Plant-pathogen interaction	-	GO:0003924//GTPase activity;GO:0005047//signal recognition particle binding;GO:0005515//protein binding;GO:0043531//ADP binding	GO:0009306//protein secretion
Ccam11g01683	11	7	16	461	142	114	1.764	0.918	2.441	69.254	27.304	21.126	1.70767	39.228	4.52179	1.38e-12	1.43e-10	LBD11	-	-	-	LBD	RWR95559.1 LOB domain-containing protein 1-like protein [Cinnamomum micranthum f. kanehirae]	-	GO:0000776//kinetochore;GO:0005823//central plaque of spindle pole body;GO:0005840//ribosome	GO:0003735//structural constituent of ribosome;GO:0005200//structural constituent of cytoskeleton	GO:0006412//translation;GO:0030474//spindle pole body duplication;GO:0051382//kinetochore assembly
Ccam07g02384	131	151	188	9	20	15	12.677	11.947	17.304	0.816	2.32	1.677	13.976	1.60433	-3.12291	1.42e-12	1.47e-10	qor	-	-	-	--	RWR89776.1 Alcohol dehydrogenase superfamily, zinc-type [Cinnamomum micranthum f. kanehirae]	-	GO:0000145//exocyst	GO:0004024//alcohol dehydrogenase activity, zinc-dependent;GO:0008270//zinc ion binding;GO:0008743//L-threonine 3-dehydrogenase activity;GO:0016491//oxidoreductase activity;GO:0016655//oxidoreductase activity, acting on NAD(P)H, quinone or similar compound as acceptor;GO:0018467//formaldehyde dehydrogenase activity;GO:0050607//mycothiol-dependent formaldehyde dehydrogenase activity;GO:0051287//NA…	GO:0006113//fermentation;GO:0006567//threonine catabolic process;GO:0006904//vesicle docking involved in exocytosis;GO:0008152//metabolic process;GO:0009404//toxin metabolic process;GO:0010127//mycothiol-dependent detoxification;GO:0019439//aromatic compound catabolic process;GO:0046292//formaldehyde metabolic process
Ccam01g00405	17	1	12	422	214	135	3.073	0.148	2.063	71.446	46.373	28.195	1.76133	48.6713	4.78833	1.51e-12	1.56e-10	--	-	-	-	--	RWR72184.1 PAR1 protein [Cinnamomum micranthum f. kanehirae]	-	-	-	-
Ccam11g01948	8	11	26	250	223	134	0.841	0.945	2.599	24.614	28.102	16.275	1.46167	22.997	3.97576	1.53e-12	1.58e-10	HMT-1	Metabolism;Metabolism;Metabolism	Global and overview maps;Global and overview maps;Amino acid metabolism	K00547;K00547;K00547	--	RWR95783.1 Homocysteine S-methyltransferase [Cinnamomum micranthum f. kanehirae]	ko01100//Metabolic pathways;ko01110//Biosynthesis of secondary metabolites;ko00270//Cysteine and methionine metabolism	-	GO:0008705//methionine synthase activity	GO:0009086//methionine biosynthetic process
Ccam08g01774	180	155	161	808	648	769	12.2	8.589	10.379	51.299	52.657	60.228	10.3893	54.728	2.39718	1.57e-12	1.61e-10	PRCP	-	-	-	--	RWR91112.1 lysosomal Pro-X carboxypeptidase isoform X2 [Cinnamomum micranthum f. kanehirae]	-	-	GO:0008236//serine-type peptidase activity;GO:0016787//hydrolase activity	GO:0006508//proteolysis
Ccam07g02200	188	19	133	4780	1739	1433	17.692	1.462	11.904	421.353	196.204	155.826	10.3527	257.794	4.63815	1.59e-12	1.62e-10	ROMT	Metabolism;Metabolism	Global and overview maps;Biosynthesis of other secondary metabolites	K16040;K16040	--	RWR89628.1 trans-resveratrol di-O-methyltransferase [Cinnamomum micranthum f. kanehirae]	ko01110//Biosynthesis of secondary metabolites;ko00945//Stilbenoid, diarylheptanoid and gingerol biosynthesis	-	GO:0008168//methyltransferase activity;GO:0008171//O-methyltransferase activity;GO:0008757//S-adenosylmethionine-dependent methyltransferase activity;GO:0046983//protein dimerization activity	GO:0006412//translation;GO:0009102//biotin biosynthetic process;GO:0016051//carbohydrate biosynthetic process;GO:0018364//peptidyl-glutamine methylation
Ccam03g00422	1	0	0	248	216	103	0.095	0	0	22.068	24.629	11.355	0.031667	19.3507	9.2552	1.61e-12	1.64e-10	OPR11	Metabolism;Metabolism;Metabolism	Global and overview maps;Global and overview maps;Lipid metabolism	K05894;K05894;K05894	--	RWR78706.1 12-oxophytodienoate reductase 2-like protein [Cinnamomum micranthum f. kanehirae]	ko01100//Metabolic pathways;ko01110//Biosynthesis of secondary metabolites;ko00592//alpha-Linolenic acid metabolism	-	GO:0010181//FMN binding;GO:0016491//oxidoreductase activity	-
Ccam10g01999	40	33	48	476	252	246	3.703	2.498	4.226	41.277	27.97	26.315	3.47567	31.854	3.19611	1.95e-12	1.97e-10	PDK	-	-	-	--	RWR94423.1 pyruvate dehydrogenase acetyl-transferring kinase, mitochondrial-like protein [Cinnamomum micranthum f. kanehirae]	-	GO:0009330//DNA topoisomerase type II (double strand cut, ATP-hydrolyzing) complex	GO:0000155//phosphorelay sensor kinase activity;GO:0003918//DNA topoisomerase type II (double strand cut, ATP-hydrolyzing) activity	GO:0000160//phosphorelay signal transduction system;GO:0006265//DNA topological change;GO:0006796//phosphate-containing compound metabolic process;GO:0006817//phosphate ion transport
Ccam06g02125	0	0	0	178	102	59	0	0	0	79.062	58.021	32.346	0.001	56.4763	15.7854	1.98e-12	1.99e-10	TIMPA	-	-	-	--	RWR87886.1 Proteinase inhibitor [Cinnamomum micranthum f. kanehirae]	-	-	GO:0004867//serine-type endopeptidase inhibitor activity	GO:0009611//response to wounding
Ccam04g01045	2202	543	504	24209	12893	10640	243.422	49.08	52.997	2506.93	1708.88	1359.19	115.166	1858.34	4.01222	2.12e-12	2.13e-10	PYRC5	-	-	-	--	RWR82419.1 isoflavone reductase [Cinnamomum micranthum f. kanehirae]	-	-	GO:0003674//molecular_function;GO:0003824//catalytic activity;GO:0003854//3-beta-hydroxy-delta5-steroid dehydrogenase activity;GO:0003942//N-acetyl-gamma-glutamyl-phosphate reductase activity;GO:0003978//UDP-glucose 4-epimerase activity;GO:0008460//dTDP-glucose 4,6-dehydratase activity;GO:0008855//exodeoxyribonuclease VII activity;GO:0016491//oxidoreductase activity;GO:0016616//oxidoreductase act…	GO:0005975//carbohydrate metabolic process;GO:0006012//galactose metabolic process;GO:0006592//ornithine biosynthetic process;GO:0006694//steroid biosynthetic process;GO:0006725//cellular aromatic compound metabolic process;GO:0008150//biological_process;GO:0008152//metabolic process;GO:0009058//biosynthetic process;GO:0009243//O antigen biosynthetic process;GO:0009698//phenylpropanoid metabolic …
Ccam02g01344	25	9	10	270	215	122	1.658	0.488	0.631	16.776	17.098	9.351	0.925667	14.4083	3.96027	2.26e-12	2.26e-10	At2g32990	-	-	-	--	RWR76264.1 endoglucanase 11-like protein [Cinnamomum micranthum f. kanehirae]	-	-	GO:0004553//hydrolase activity, hydrolyzing O-glycosyl compounds	GO:0005975//carbohydrate metabolic process
Ccam06g00841	77	29	63	1062	545	339	2.881	0.887	2.242	37.22	24.448	14.656	2.00333	25.4413	3.6667	2.44e-12	2.44e-10	RBOHC	Organismal Systems;Environmental Information Processing	Environmental adaptation;Signal transduction	K13447;K13447	--	RWR86891.1 Cytochrome b245 [Cinnamomum micranthum f. kanehirae]	ko04626//Plant-pathogen interaction;ko04016//MAPK signaling pathway - plant	GO:0005575//cellular_component;GO:0005622//intracellular anatomical structure;GO:0005737//cytoplasm;GO:0005794//Golgi apparatus;GO:0005886//plasma membrane;GO:0012505//endomembrane system;GO:0016020//membrane;GO:0016021//integral component of membrane;GO:0031224//intrinsic component of membrane;GO:0043226//organelle;GO:0043227//membrane-bounded organelle;GO:0043229//intracellular organelle;GO:004…	GO:0003674//molecular_function;GO:0003824//catalytic activity;GO:0004601//peroxidase activity;GO:0005488//binding;GO:0005509//calcium ion binding;GO:0009055//electron transfer activity;GO:0016174//NAD(P)H oxidase H2O2-forming activity;GO:0016209//antioxidant activity;GO:0016491//oxidoreductase activity;GO:0016651//oxidoreductase activity, acting on NAD(P)H;GO:0016684//oxidoreductase activity, act…	GO:0006950//response to stress;GO:0006952//defense response;GO:0006970//response to osmotic stress;GO:0007154//cell communication;GO:0007165//signal transduction;GO:0007231//osmosensory signaling pathway;GO:0008150//biological_process;GO:0008152//metabolic process;GO:0009266//response to temperature stimulus;GO:0009408//response to heat;GO:0009605//response to external stimulus;GO:0009607//respon…
MSTRG.18987	6	0	3	7258	663	1372	0.608	0	0.289	689.154	80.575	160.703	0.299	310.144	10.0186	2.52e-12	2.5e-10	At3g05950	-	-	-	--	RWR85756.1 putative germin-like protein 2-1 [Cinnamomum micranthum f. kanehirae]	-	-	GO:0003723//RNA binding	-
Ccam03g03253	621	186	168	6352	3573	2564	42.428	10.39	10.917	406.504	292.67	202.417	21.245	300.53	3.82232	2.61e-12	2.58e-10	SBT3.7	-	-	-	--	RWR80841.1 subtilisin-like protein protease SBT3.3 [Cinnamomum micranthum f. kanehirae]	-	-	GO:0008236//serine-type peptidase activity	GO:0006508//proteolysis;GO:0009306//protein secretion
Ccam11g02093	58	11	27	834	667	219	7.153	1.109	3.167	96.341	98.619	31.208	3.80967	75.3893	4.30662	2.83e-12	2.79e-10	MYB123	-	-	-	MYB	RWR95905.1 putative GHMYB10 [Cinnamomum micranthum f. kanehirae]	-	-	-	-
Ccam11g01275	630	508	578	4082	3175	2020	35.339	23.297	30.837	214.477	213.522	130.928	29.8243	186.309	2.64314	3.13e-12	3.07e-10	ACLB-1	Metabolism;Metabolism;Metabolism	Global and overview maps;Global and overview maps;Carbohydrate metabolism	K01648;K01648;K01648	--	RWR95237.1 ATP-citrate synthase beta chain protein 2 [Cinnamomum micranthum f. kanehirae]	ko01100//Metabolic pathways;ko01110//Biosynthesis of secondary metabolites;ko00020//Citrate cycle (TCA cycle)	-	GO:0003824//catalytic activity;GO:0003985//acetyl-CoA C-acetyltransferase activity;GO:0004774//succinate-CoA ligase activity;GO:0004775//succinate-CoA ligase (ADP-forming) activity;GO:0004776//succinate-CoA ligase (GDP-forming) activity;GO:0046912//acyltransferase, acyl groups converted into alkyl on transfer	GO:0006099//tricarboxylic acid cycle;GO:0046356//acetyl-CoA catabolic process
Ccam08g00701	63	54	71	562	626	260	4.212	2.951	4.514	35.192	50.173	20.084	3.89233	35.1497	3.1748	3.18e-12	3.11e-10	At4g26390	Metabolism;Metabolism;Metabolism;Metabolism;Metabolism;Metabolism	Global and overview maps;Global and overview maps;Global and overview maps;Global and overview maps;Carbohydrate metabolism;Carbohydrate metabolism	K00873;K00873;K00873;K00873;K00873;K00873	--	XP_030459694.1 pyruvate kinase, cytosolic isozyme [Syzygium oleosum]	ko01100//Metabolic pathways;ko01110//Biosynthesis of secondary metabolites;ko01200//Carbon metabolism;ko01230//Biosynthesis of amino acids;ko00010//Glycolysis / Gluconeogenesis;ko00620//Pyruvate metabolism	GO:0005575//cellular_component;GO:0005622//intracellular anatomical structure;GO:0005737//cytoplasm	GO:0000166//nucleotide binding;GO:0000287//magnesium ion binding;GO:0003674//molecular_function;GO:0003824//catalytic activity;GO:0004743//pyruvate kinase activity;GO:0005488//binding;GO:0005524//ATP binding;GO:0016301//kinase activity;GO:0016740//transferase activity;GO:0016772//transferase activity, transferring phosphorus-containing groups;GO:0016773//phosphotransferase activity, alcohol group…	GO:0005975//carbohydrate metabolic process;GO:0006082//organic acid metabolic process;GO:0006090//pyruvate metabolic process;GO:0006091//generation of precursor metabolites and energy;GO:0006096//glycolytic process;GO:0006139//nucleobase-containing compound metabolic process;GO:0006163//purine nucleotide metabolic process;GO:0006164//purine nucleotide biosynthetic process;GO:0006165//nucleoside d…
Ccam01g00969	29	16	23	359	241	135	3.28	1.48	2.474	38.038	32.683	17.645	2.41133	29.4553	3.61063	3.27e-12	3.19e-10	surE	Metabolism;Metabolism;Metabolism;Metabolism;Metabolism	Global and overview maps;Global and overview maps;Nucleotide metabolism;Nucleotide metabolism;Metabolism of cofactors and vitamins	K03787;K03787;K03787;K03787;K03787	--	RWR72648.1 Survival protein SurE-like protein phosphatase/nucleotidase [Cinnamomum micranthum f. kanehirae]	ko01100//Metabolic pathways;ko01110//Biosynthesis of secondary metabolites;ko00230//Purine metabolism;ko00240//Pyrimidine metabolism;ko00760//Nicotinate and nicotinamide metabolism	-	GO:0008253//5'-nucleotidase activity;GO:0008254//3'-nucleotidase activity;GO:0016787//hydrolase activity	GO:0006950//response to stress
MSTRG.26003	57	104	148	0	0	0	6.241	9.31	15.412	0	0	0	10.321	0.001	-13.3333	3.34e-12	3.24e-10	BSK3	Environmental Information Processing	Signal transduction	K14500	--	RWR91803.1 putative serine/threonine-protein kinase BSK3 isoform X2 [Cinnamomum micranthum f. kanehirae]	ko04075//Plant hormone signal transduction	-	-	-
Ccam03g03144	0	3	0	129	103	98	0	0.144	0	7.105	7.261	6.658	0.048	7.008	7.18982	3.48e-12	3.37e-10	HTH	-	-	-	--	RWR80751.1 protein HOTHEAD-like protein isoform X2 [Cinnamomum micranthum f. kanehirae]	-	GO:0005575//cellular_component;GO:0005576//extracellular region	GO:0000166//nucleotide binding;GO:0003674//molecular_function;GO:0003824//catalytic activity;GO:0005488//binding;GO:0008767//UDP-galactopyranose mutase activity;GO:0008812//choline dehydrogenase activity;GO:0016491//oxidoreductase activity;GO:0016614//oxidoreductase activity, acting on CH-OH group of donors;GO:0016701//oxidoreductase activity, acting on single donors with incorporation of molecul…	GO:0006082//organic acid metabolic process;GO:0006629//lipid metabolic process;GO:0006631//fatty acid metabolic process;GO:0006744//ubiquinone biosynthetic process;GO:0007154//cell communication;GO:0007267//cell-cell signaling;GO:0007275//multicellular organism development;GO:0008150//biological_process;GO:0008152//metabolic process;GO:0009273//peptidoglycan-based cell wall biogenesis;GO:0009553/…
Ccam12g00343	24	66	17	299	415	591	3.374	7.586	2.273	39.372	69.945	96.002	4.411	68.4397	3.95566	3.52e-12	3.39e-10	--	-	-	-	--	RWR96316.1 pathogen-related protein isoform X2 [Cinnamomum micranthum f. kanehirae]	-	-	-	GO:0030638//polyketide metabolic process
Ccam05g01201	111	71	212	1687	1842	668	6.583	3.443	11.958	93.698	130.938	45.795	7.328	90.1437	3.62073	3.67e-12	3.52e-10	LAC9	-	-	-	--	TXG53185.1 hypothetical protein EZV62_022354 [Acer yangbiense]	-	-	GO:0005375//copper ion transmembrane transporter activity;GO:0005507//copper ion binding;GO:0016491//oxidoreductase activity	GO:0006825//copper ion transport
Ccam07g00149	7	0	0	111	118	107	0.703	0	0	10.42	14.229	12.421	0.234333	12.3567	5.72058	3.84e-12	3.67e-10	HTH	-	-	-	--	RWR88134.1 protein HOTHEAD [Cinnamomum micranthum f. kanehirae]	-	GO:0005575//cellular_component;GO:0005576//extracellular region	GO:0000166//nucleotide binding;GO:0003674//molecular_function;GO:0003824//catalytic activity;GO:0005488//binding;GO:0008767//UDP-galactopyranose mutase activity;GO:0008812//choline dehydrogenase activity;GO:0016491//oxidoreductase activity;GO:0016614//oxidoreductase activity, acting on CH-OH group of donors;GO:0016701//oxidoreductase activity, acting on single donors with incorporation of molecul…	GO:0006082//organic acid metabolic process;GO:0006629//lipid metabolic process;GO:0006631//fatty acid metabolic process;GO:0006744//ubiquinone biosynthetic process;GO:0007154//cell communication;GO:0007267//cell-cell signaling;GO:0007275//multicellular organism development;GO:0008150//biological_process;GO:0008152//metabolic process;GO:0009273//peptidoglycan-based cell wall biogenesis;GO:0009553/…
Ccam03g01234	23	10	14	231	254	104	1.497	0.532	0.866	14.079	19.815	7.819	0.965	13.9043	3.84886	5.16e-12	4.91e-10	ANTR3	-	-	-	--	RWR79434.1 putative anion transporter 3, chloroplastic [Cinnamomum micranthum f. kanehirae]	-	GO:0005575//cellular_component;GO:0005622//intracellular anatomical structure;GO:0005737//cytoplasm;GO:0005887//integral component of plasma membrane;GO:0009507//chloroplast;GO:0009526//plastid envelope;GO:0009536//plastid;GO:0009941//chloroplast envelope;GO:0016020//membrane;GO:0016021//integral component of membrane;GO:0031090//organelle membrane;GO:0031224//intrinsic component of membrane;GO:0…	GO:0003674//molecular_function;GO:0005215//transporter activity;GO:0005315//inorganic phosphate transmembrane transporter activity;GO:0008028//monocarboxylic acid transmembrane transporter activity;GO:0015169//glycerol-3-phosphate transmembrane transporter activity;GO:0015291//secondary active transmembrane transporter activity;GO:0015318//inorganic molecular entity transmembrane transporter acti…	GO:0006810//transport;GO:0006811//ion transport;GO:0006820//anion transport;GO:0006855//xenobiotic transmembrane transport;GO:0008150//biological_process;GO:0008643//carbohydrate transport;GO:0015718//monocarboxylic acid transport;GO:0015794//glycerol-3-phosphate transmembrane transport;GO:0034220//ion transmembrane transport;GO:0042908//xenobiotic transport;GO:0051179//localization;GO:0051234//e…
Ccam07g02005	0	0	0	138	85	63	0	0	0	9.199	7.253	5.181	0.001	7.211	12.816	5.3e-12	5.03e-10	ACS1	Metabolism;Metabolism;Environmental Information Processing;Metabolism	Global and overview maps;Global and overview maps;Signal transduction;Amino acid metabolism	K20772;K20772;K20772;K20772	--	RWR89486.1 1-aminocyclopropane-1-carboxylate synthase 1 [Cinnamomum micranthum f. kanehirae]	ko01100//Metabolic pathways;ko01110//Biosynthesis of secondary metabolites;ko04016//MAPK signaling pathway - plant;ko00270//Cysteine and methionine metabolism	GO:0005737//cytoplasm	GO:0003824//catalytic activity;GO:0004400//histidinol-phosphate transaminase activity;GO:0004838//L-tyrosine:2-oxoglutarate aminotransferase activity;GO:0009016//succinyldiaminopimelate transaminase activity;GO:0016829//lyase activity;GO:0016835//carbon-oxygen lyase activity;GO:0030170//pyridoxal phosphate binding;GO:0047688//aspartate 4-decarboxylase activity;GO:0048472//threonine-phosphate deca…	GO:0000105//histidine biosynthetic process;GO:0006520//cellular amino acid metabolic process;GO:0006531//aspartate metabolic process;GO:0006559//L-phenylalanine catabolic process;GO:0006572//tyrosine catabolic process;GO:0008652//cellular amino acid biosynthetic process;GO:0009058//biosynthetic process;GO:0009236//cobalamin biosynthetic process;GO:0019877//diaminopimelate biosynthetic process;GO:…
Ccam08g02228	101	164	381	18	13	9	4.739	6.292	17.004	0.791	0.731	0.488	9.345	0.67	-3.80196	5.48e-12	5.17e-10	APSR1	-	-	-	--	RWR91516.1 DUF632 domain-containing protein/DUF630 domain-containing protein [Cinnamomum micranthum f. kanehirae]	-	-	-	-
Ccam08g02062	28	5	4	369	202	201	5.008	0.731	0.68	61.818	43.314	41.54	2.13967	48.8907	4.5141	5.49e-12	5.17e-10	PR-1	-	-	-	--	RWR91381.1 pathogenesis-related protein PR-1 [Cinnamomum micranthum f. kanehirae]	-	-	GO:0003677//DNA binding	GO:0006366//transcription by RNA polymerase II
Ccam05g02865	13	6	23	311	193	120	2.019	0.762	3.397	45.234	35.929	21.531	2.05933	34.2313	4.05507	5.65e-12	5.3e-10	PARC	Metabolism;Metabolism	Global and overview maps;Metabolism of other amino acids	K00799;K00799	--	RWR85851.1 LOW QUALITY PROTEIN: Glutathione S-transferase/chloride channel, C-terminal [Cinnamomum micranthum f. kanehirae]	ko01100//Metabolic pathways;ko00480//Glutathione metabolism	-	GO:0005515//protein binding;GO:0015035//protein-disulfide reductase activity;GO:0016034//maleylacetoacetate isomerase activity	GO:0006559//L-phenylalanine catabolic process;GO:0006572//tyrosine catabolic process;GO:0006749//glutathione metabolic process;GO:0006790//sulfur compound metabolic process;GO:0045454//cell redox homeostasis
Ccam08g01389	13	4	11	230	89	138	0.888	0.223	0.715	14.719	7.29	10.895	0.608667	10.968	4.1715	7.53e-12	7.03e-10	CYP71AP13	-	-	-	--	RWR90920.1 Cytochrome P450 [Cinnamomum micranthum f. kanehirae]	-	-	GO:0005506//iron ion binding;GO:0016705//oxidoreductase activity, acting on paired donors, with incorporation or reduction of molecular oxygen;GO:0020037//heme binding	-
Ccam01g04039	63	71	148	1	3	2	8.407	7.746	18.784	0.125	0.48	0.308	11.6457	0.304333	-5.258	8.95e-12	8.33e-10	MED27	-	-	-	--	RWR74908.1 mediator of RNA polymerase II transcription subunit 27 isoform X1 [Cinnamomum micranthum f. kanehirae]	-	GO:0005575//cellular_component;GO:0005622//intracellular anatomical structure;GO:0005634//nucleus;GO:0005654//nucleoplasm;GO:0016592//mediator complex;GO:0031974//membrane-enclosed lumen;GO:0031981//nuclear lumen;GO:0032991//protein-containing complex;GO:0043226//organelle;GO:0043227//membrane-bounded organelle;GO:0043229//intracellular organelle;GO:0043231//intracellular membrane-bounded organel…	-	GO:0006139//nucleobase-containing compound metabolic process;GO:0006351//transcription, DNA-templated;GO:0006355//regulation of transcription, DNA-templated;GO:0006725//cellular aromatic compound metabolic process;GO:0006807//nitrogen compound metabolic process;GO:0008150//biological_process;GO:0008152//metabolic process;GO:0009058//biosynthetic process;GO:0009059//macromolecule biosynthetic proc…
Ccam04g00571	346	372	188	1631	1606	1514	22.951	20.174	11.861	101.338	127.718	116.043	18.3287	115.033	2.64987	9.23e-12	8.56e-10	BGLU44	Metabolism;Metabolism;Metabolism;Metabolism;Metabolism	Global and overview maps;Global and overview maps;Carbohydrate metabolism;Biosynthesis of other secondary metabolites;Metabolism of other amino acids	K05350;K05350;K05350;K05350;K05350	--	OVA18774.1 Glycoside hydrolase [Macleaya cordata]	ko01100//Metabolic pathways;ko01110//Biosynthesis of secondary metabolites;ko00500//Starch and sucrose metabolism;ko00999//Biosynthesis of various plant secondary metabolites;ko00460//Cyanoamino acid metabolism	GO:0005575//cellular_component;GO:0005576//extracellular region;GO:0005618//cell wall;GO:0005622//intracellular anatomical structure;GO:0005737//cytoplasm;GO:0005829//cytosol;GO:0005840//ribosome;GO:0009341//beta-galactosidase complex;GO:0009505//plant-type cell wall;GO:0022626//cytosolic ribosome;GO:0030312//external encapsulating structure;GO:0032991//protein-containing complex;GO:0043226//orga…	GO:0003674//molecular_function;GO:0003824//catalytic activity;GO:0004553//hydrolase activity, hydrolyzing O-glycosyl compounds;GO:0004565//beta-galactosidase activity;GO:0004567//beta-mannosidase activity;GO:0005488//binding;GO:0008422//beta-glucosidase activity;GO:0015923//mannosidase activity;GO:0015926//glucosidase activity;GO:0016787//hydrolase activity;GO:0016798//hydrolase activity, acting …	GO:0005975//carbohydrate metabolic process;GO:0006012//galactose metabolic process;GO:0008150//biological_process;GO:0008152//metabolic process;GO:0044238//primary metabolic process;GO:0071704//organic substance metabolic process;GO:1901135//carbohydrate derivative metabolic process;GO:1901657//glycosyl compound metabolic process
Ccam05g03276	168	306	268	41	32	27	4.491	6.687	6.813	1.027	1.025	0.834	5.997	0.962	-2.64013	1e-11	9.26e-10	WDR62	-	-	-	--	RWR86188.1 WD40 repeat [Cinnamomum micranthum f. kanehirae]	-	GO:0000922//spindle pole;GO:0005575//cellular_component;GO:0005622//intracellular anatomical structure;GO:0005634//nucleus;GO:0005681//spliceosomal complex;GO:0005682//U5 snRNP;GO:0005815//microtubule organizing center;GO:0005819//spindle;GO:0005856//cytoskeleton;GO:0015630//microtubule cytoskeleton;GO:0030532//small nuclear ribonucleoprotein complex;GO:0031021//interphase microtubule organizing …	GO:0003674//molecular_function;GO:0003676//nucleic acid binding;GO:0003723//RNA binding;GO:0005488//binding;GO:0005515//protein binding;GO:0097159//organic cyclic compound binding;GO:1901363//heterocyclic compound binding	GO:0000226//microtubule cytoskeleton organization;GO:0000278//mitotic cell cycle;GO:0006139//nucleobase-containing compound metabolic process;GO:0006396//RNA processing;GO:0006725//cellular aromatic compound metabolic process;GO:0006807//nitrogen compound metabolic process;GO:0006996//organelle organization;GO:0007010//cytoskeleton organization;GO:0007017//microtubule-based process;GO:0007049//ce…
Ccam02g03441	16	12	13	262	179	85	1.204	0.738	0.93	18.466	16.148	7.39	0.957333	14.0013	3.8704	1.02e-11	9.36e-10	--	Environmental Information Processing;Environmental Information Processing	Signal transduction;Signal transduction	K14514;K14514	EIL	RWR77806.1 ETHYLENE INSENSITIVE 3-like 3 protein [Cinnamomum micranthum f. kanehirae]	ko04075//Plant hormone signal transduction;ko04016//MAPK signaling pathway - plant	GO:0005634//nucleus	-	-
Ccam01g03537	46	31	25	337	413	167	5.863	3.231	3.031	40.236	63.115	24.597	4.04167	42.6493	3.3995	1.24e-11	1.14e-09	SDR3a	-	-	-	--	RWR74510.1 carbonyl reductase NADPH 2-like protein isoform X1 [Cinnamomum micranthum f. kanehirae]	-	-	GO:0004316//3-oxoacyl-[acyl-carrier-protein] reductase (NADPH) activity;GO:0008667//2,3-dihydro-2,3-dihydroxybenzoate dehydrogenase activity;GO:0008678//2-deoxy-D-gluconate 3-dehydrogenase activity;GO:0016491//oxidoreductase activity;GO:0051287//NAD binding	GO:0000272//polysaccharide catabolic process;GO:0006633//fatty acid biosynthetic process
Ccam05g00067	47	48	50	316	281	220	2.04	1.703	2.064	12.848	14.623	11.034	1.93567	12.835	2.72918	1.31e-11	1.19e-09	--	-	-	-	--	RWR84053.1 DEP domain-containing protein [Cinnamomum micranthum f. kanehirae]	-	-	GO:0009055//electron transfer activity;GO:0015035//protein-disulfide reductase activity;GO:0015036//disulfide oxidoreductase activity	GO:0035556//intracellular signal transduction
Ccam12g00955	1	0	1	223	105	101	0.098	0	0.093	20.387	12.287	11.391	0.063667	14.6883	7.84992	1.44e-11	1.31e-09	At3g30340	-	-	-	--	RWR96829.1 WAT1-related-like protein isoform X1 [Cinnamomum micranthum f. kanehirae]	-	GO:0016020//membrane;GO:0016021//integral component of membrane;GO:0033644//host cell membrane	-	GO:0019042//viral latency
Ccam12g00052	648	47	147	7502	8644	3599	56.614	3.357	12.221	613.939	905.427	363.333	24.064	627.566	4.70482	1.44e-11	1.31e-09	CHS1	Metabolism;Metabolism;Metabolism;Metabolism;Organismal Systems	Global and overview maps;Global and overview maps;Biosynthesis of other secondary metabolites;Biosynthesis of other secondary metabolites;Environmental adaptation	K00660;K00660;K00660;K00660;K00660	--	RWR96071.1 chalcone synthase 1 [Cinnamomum micranthum f. kanehirae]	ko01100//Metabolic pathways;ko01110//Biosynthesis of secondary metabolites;ko00941//Flavonoid biosynthesis;ko00960//Tropane, piperidine and pyridine alkaloid biosynthesis;ko04712//Circadian rhythm - plant	GO:0016020//membrane	GO:0004315//3-oxoacyl-[acyl-carrier-protein] synthase activity;GO:0004421//hydroxymethylglutaryl-CoA synthase activity;GO:0016747//acyltransferase activity, transferring groups other than amino-acyl groups	GO:0006633//fatty acid biosynthetic process
Ccam01g00296	10	2	3	269	93	78	0.957	0.156	0.273	24.111	10.669	8.624	0.462	14.468	4.96883	1.47e-11	1.33e-09	CYP71P1	Metabolism;Metabolism;Metabolism	Global and overview maps;Global and overview maps;Amino acid metabolism	K24541;K24541;K24541	--	RWR72089.1 cytochrome P450 71A1-like protein [Cinnamomum micranthum f. kanehirae]	ko01100//Metabolic pathways;ko01110//Biosynthesis of secondary metabolites;ko00380//Tryptophan metabolism	GO:0005575//cellular_component;GO:0005622//intracellular anatomical structure;GO:0005737//cytoplasm;GO:0005783//endoplasmic reticulum;GO:0005789//endoplasmic reticulum membrane;GO:0012505//endomembrane system;GO:0016020//membrane;GO:0016021//integral component of membrane;GO:0031224//intrinsic component of membrane;GO:0031984//organelle subcompartment;GO:0042175//nuclear outer membrane-endoplasmi…	GO:0003674//molecular_function;GO:0003824//catalytic activity;GO:0004497//monooxygenase activity;GO:0005488//binding;GO:0005506//iron ion binding;GO:0016491//oxidoreductase activity;GO:0016705//oxidoreductase activity, acting on paired donors, with incorporation or reduction of molecular oxygen;GO:0020037//heme binding;GO:0043167//ion binding;GO:0043169//cation binding;GO:0046872//metal ion bindi…	GO:0001505//regulation of neurotransmitter levels;GO:0006725//cellular aromatic compound metabolic process;GO:0006807//nitrogen compound metabolic process;GO:0006950//response to stress;GO:0006952//defense response;GO:0008150//biological_process;GO:0008152//metabolic process;GO:0009058//biosynthetic process;GO:0009987//cellular process;GO:0018130//heterocycle biosynthetic process;GO:0018958//phen…
Ccam08g00441	21	1	32	3905	2333	1690	2.952	0.115	4.279	514.209	393.209	274.524	2.44867	393.981	7.32998	1.47e-11	1.33e-09	--	-	-	-	--	KAF8404387.1 hypothetical protein HHK36_009270 [Tetracentron sinense]	-	-	-	GO:0030638//polyketide metabolic process
Ccam02g03953	75	18	41	617	555	294	8.265	1.622	4.297	63.687	73.324	37.436	4.728	58.149	3.62045	1.55e-11	1.39e-09	PLR_Tp2	Metabolism;Metabolism;Metabolism	Global and overview maps;Global and overview maps;Biosynthesis of other secondary metabolites	K21568;K21568;K21568	--	RWR78233.1 bifunctional pinoresinol-lariciresinol reductase 2-like protein [Cinnamomum micranthum f. kanehirae]	ko01100//Metabolic pathways;ko01110//Biosynthesis of secondary metabolites;ko00999//Biosynthesis of various plant secondary metabolites	-	GO:0003824//catalytic activity;GO:0003854//3-beta-hydroxy-delta5-steroid dehydrogenase activity;GO:0003942//N-acetyl-gamma-glutamyl-phosphate reductase activity;GO:0003978//UDP-glucose 4-epimerase activity;GO:0008460//dTDP-glucose 4,6-dehydratase activity;GO:0016491//oxidoreductase activity;GO:0016616//oxidoreductase activity, acting on the CH-OH group of donors, NAD or NADP as acceptor;GO:001662…	GO:0005975//carbohydrate metabolic process;GO:0006012//galactose metabolic process;GO:0006592//ornithine biosynthetic process;GO:0006694//steroid biosynthetic process;GO:0009243//O antigen biosynthetic process;GO:0019305//dTDP-rhamnose biosynthetic process
Ccam06g00883	0	0	0	145	69	56	0	0	0	13.488	8.215	6.426	0.001	9.37633	13.1948	1.59e-11	1.42e-09	6OMT	Metabolism;Metabolism;Metabolism	Global and overview maps;Global and overview maps;Biosynthesis of other secondary metabolites	K13383;K13383;K13383	--	RWR86922.1 RS-norcoclaurine 6-O-methyltransferase-like protein [Cinnamomum micranthum f. kanehirae]	ko01100//Metabolic pathways;ko01110//Biosynthesis of secondary metabolites;ko00950//Isoquinoline alkaloid biosynthesis	-	GO:0008171//O-methyltransferase activity;GO:0046983//protein dimerization activity	GO:0009102//biotin biosynthetic process
Ccam11g00063	302	56	179	3939	1506	1678	25.578	3.906	14.379	311.977	152.625	163.915	14.621	209.506	3.84088	1.68e-11	1.5e-09	Bphyt_4144	-	-	-	--	RWR94507.1 nitronate monooxygenase-like protein [Cinnamomum micranthum f. kanehirae]	-	-	GO:0003824//catalytic activity;GO:0003938//IMP dehydrogenase activity;GO:0016491//oxidoreductase activity;GO:0018580//nitronate monooxygenase activity	GO:0009152//purine ribonucleotide biosynthetic process
Ccam04g01855	0	1	0	112	213	105	0	0.02	0	2.622	6.382	3.032	0.006667	4.012	9.23314	1.7e-11	1.51e-09	ABCG39	-	-	-	--	RWR83056.1 ABC transporter G family member 36 [Cinnamomum micranthum f. kanehirae]	-	GO:0005575//cellular_component;GO:0005887//integral component of plasma membrane;GO:0009898//cytoplasmic side of plasma membrane;GO:0016020//membrane;GO:0016021//integral component of membrane;GO:0043190//ATP-binding cassette (ABC) transporter complex;GO:0055051//ATP-binding cassette (ABC) transporter complex, integrated substrate binding;GO:0055052//ATP-binding cassette (ABC) transporter complex…	GO:0000166//nucleotide binding;GO:0003674//molecular_function;GO:0003924//GTPase activity;GO:0004385//guanylate kinase activity;GO:0005319//lipid transporter activity;GO:0005524//ATP binding;GO:0005525//GTP binding;GO:0009378//four-way junction helicase activity;GO:0015220//choline transmembrane transporter activity;GO:0015221//lipopolysaccharide transmembrane transporter activity;GO:0015412//ABC…	GO:0000910//cytokinesis;GO:0006281//DNA repair;GO:0006310//DNA recombination;GO:0006464//cellular protein modification process;GO:0006777//Mo-molybdopterin cofactor biosynthetic process;GO:0006810//transport;GO:0006817//phosphate ion transport;GO:0006824//cobalt ion transport;GO:0006869//lipid transport;GO:0007601//visual perception;GO:0008150//biological_process;GO:0008272//sulfate transport;GO:…
Ccam05g03091	4	0	1	98	229	47	0.911	0	0.217	20.905	62.526	12.368	0.376	31.933	6.40817	1.72e-11	1.52e-09	ZAT11	-	-	-	C2H2	RWR86032.1 zinc finger protein ZAT11 [Cinnamomum micranthum f. kanehirae]	-	-	GO:0008270//zinc ion binding	GO:0006351//transcription, DNA-templated
Ccam07g02401	193	126	45	2173	879	1041	15.811	8.439	3.506	166.743	86.331	98.54	9.252	117.205	3.66312	2.01e-11	1.77e-09	VAB	-	-	-	--	RWR89791.1 VAN3-binding protein [Cinnamomum micranthum f. kanehirae]	-	-	-	-
Ccam05g02451	317	349	1493	4	48	28	14.066	12.629	62.902	0.175	2.553	1.428	29.8657	1.38533	-4.43018	2.07e-11	1.82e-09	SBT1.7	-	-	-	--	RWR85486.1 subtilisin-like protein protease SBT1.7 [Cinnamomum micranthum f. kanehirae]	-	-	GO:0008236//serine-type peptidase activity	GO:0006508//proteolysis;GO:0009306//protein secretion
Ccam05g03272	59	24	34	416	296	235	5.276	1.755	2.892	34.846	31.735	24.283	3.30767	30.288	3.19486	2.21e-11	1.94e-09	MTHFR2	Metabolism;Metabolism;Metabolism	Global and overview maps;Global and overview maps;Metabolism of cofactors and vitamins	K00297;K00297;K00297	--	RWR86186.1 methylenetetrahydrofolate reductase 1 [Cinnamomum micranthum f. kanehirae]	ko01100//Metabolic pathways;ko01200//Carbon metabolism;ko00670//One carbon pool by folate	-	GO:0004489//methylenetetrahydrofolate reductase (NAD(P)H) activity	GO:0006555//methionine metabolic process;GO:0009086//methionine biosynthetic process;GO:0009396//folic acid-containing compound biosynthetic process
MSTRG.14944	16	40	76	528	337	520	1.808	3.695	8.167	55.882	45.652	67.892	4.55667	56.4753	3.63157	2.28e-11	1.99e-09	PARC	Metabolism;Metabolism	Global and overview maps;Metabolism of other amino acids	K00799;K00799	--	RWR81810.1 Glutathione S-transferase/chloride channel, C-terminal [Cinnamomum micranthum f. kanehirae]	ko01100//Metabolic pathways;ko00480//Glutathione metabolism	-	GO:0005515//protein binding;GO:0015035//protein-disulfide reductase activity;GO:0016034//maleylacetoacetate isomerase activity	GO:0006559//L-phenylalanine catabolic process;GO:0006572//tyrosine catabolic process;GO:0006749//glutathione metabolic process;GO:0006790//sulfur compound metabolic process;GO:0045454//cell redox homeostasis
Ccam05g00127	9	3	4	121	156	59	0.937	0.255	0.396	11.804	19.479	7.1	0.529333	12.7943	4.59518	2.3e-11	2e-09	BHLH94	-	-	-	bHLH	RWR84101.1 transcription factor bHLH96 [Cinnamomum micranthum f. kanehirae]	-	-	GO:0004510//tryptophan 5-monooxygenase activity;GO:0046983//protein dimerization activity	GO:0006568//tryptophan metabolic process
Ccam04g01261	112	64	25	1594	596	519	6.171	2.883	1.31	82.266	39.37	33.043	3.45467	51.5597	3.89962	2.37e-11	2.05e-09	GL1-1	-	-	-	--	RWR82599.1 protein ECERIFERUM 3 [Cinnamomum micranthum f. kanehirae]	-	GO:0005575//cellular_component;GO:0005622//intracellular anatomical structure;GO:0005737//cytoplasm;GO:0005783//endoplasmic reticulum;GO:0005789//endoplasmic reticulum membrane;GO:0005886//plasma membrane;GO:0012505//endomembrane system;GO:0016020//membrane;GO:0016021//integral component of membrane;GO:0031224//intrinsic component of membrane;GO:0031984//organelle subcompartment;GO:0042175//nucle…	GO:0003674//molecular_function;GO:0003824//catalytic activity;GO:0004316//3-oxoacyl-[acyl-carrier-protein] reductase (NADPH) activity;GO:0005488//binding;GO:0005506//iron ion binding;GO:0016491//oxidoreductase activity;GO:0043167//ion binding;GO:0043169//cation binding;GO:0046872//metal ion binding;GO:0046914//transition metal ion binding;GO:0051287//NAD binding	GO:0000003//reproduction;GO:0003006//developmental process involved in reproduction;GO:0006629//lipid metabolic process;GO:0006633//fatty acid biosynthetic process;GO:0006723//cuticle hydrocarbon biosynthetic process;GO:0007275//multicellular organism development;GO:0007276//gamete generation;GO:0008150//biological_process;GO:0008152//metabolic process;GO:0008610//lipid biosynthetic process;GO:00…
Ccam05g02666	19	15	26	245	199	115	3.076	1.986	4.004	37.154	38.627	21.514	3.022	32.4317	3.42383	2.39e-11	2.07e-09	VQ22	-	-	-	--	XP_035544621.1 VQ motif-containing protein 22-like [Juglans regia]	-	-	-	-
Ccam02g03049	1259	647	863	8191	5647	3671	29.498	12.394	19.231	179.765	158.626	99.386	20.3743	145.926	2.84041	2.46e-11	2.11e-09	ABCG39	-	-	-	--	RWR77457.1 pleiotropic drug resistance protein 1-like protein isoform X1 [Cinnamomum micranthum f. kanehirae]	-	GO:0005575//cellular_component;GO:0005737//cytoplasm;GO:0005887//integral component of plasma membrane;GO:0009379//Holliday junction helicase complex;GO:0009380//excinuclease repair complex;GO:0009898//cytoplasmic side of plasma membrane;GO:0016020//membrane;GO:0016021//integral component of membrane;GO:0043190//ATP-binding cassette (ABC) transporter complex;GO:0055051//ATP-binding cassette (ABC)…	GO:0000166//nucleotide binding;GO:0003674//molecular_function;GO:0003723//RNA binding;GO:0003724//RNA helicase activity;GO:0003924//GTPase activity;GO:0004386//helicase activity;GO:0005260//intracellularly ATP-gated chloride channel activity;GO:0005319//lipid transporter activity;GO:0005524//ATP binding;GO:0005525//GTP binding;GO:0009378//four-way junction helicase activity;GO:0009381//excinuclea…	GO:0000910//cytokinesis;GO:0001887//selenium compound metabolic process;GO:0006281//DNA repair;GO:0006289//nucleotide-excision repair;GO:0006310//DNA recombination;GO:0006400//tRNA modification;GO:0006464//cellular protein modification process;GO:0006576//cellular biogenic amine metabolic process;GO:0006810//transport;GO:0006817//phosphate ion transport;GO:0006824//cobalt ion transport;GO:0006869…
Ccam12g00345	58	58	43	451	448	214	4.662	3.812	3.287	33.956	43.172	19.876	3.92033	32.3347	3.04403	2.62e-11	2.24e-09	ASP1	Metabolism;Metabolism;Metabolism;Metabolism;Metabolism;Metabolism;Metabolism;Metabolism;Metabolism;Metabolism;Metabolism;Metabolism;Metabolism;Metabolism;Metabolism	Global and overview maps;Global and overview maps;Global and overview maps;Global and overview maps;Amino acid metabolism;Energy metabolism;Biosynthesis of other secondary metabolites;Amino acid metabolism;Amino acid metabolism;Amino acid metabolism;Amino acid metabolism;Global and overview maps;Amino acid metabolism;Biosynthesis of other secondary metabolites;Amino acid metabolism	K14455;K14455;K14455;K14455;K14455;K14455;K14455;K14455;K14455;K14455;K14455;K14455;K14455;K14455;K14455	--	RWR96318.1 Aspartate/other aminotransferase [Cinnamomum micranthum f. kanehirae]	ko01100//Metabolic pathways;ko01110//Biosynthesis of secondary metabolites;ko01200//Carbon metabolism;ko01230//Biosynthesis of amino acids;ko00270//Cysteine and methionine metabolism;ko00710//Carbon fixation in photosynthetic organisms;ko00950//Isoquinoline alkaloid biosynthesis;ko00350//Tyrosine metabolism;ko00250//Alanine, aspartate and glutamate metabolism;ko00360//Phenylalanine metabolism;ko0…	GO:0005575//cellular_component;GO:0005622//intracellular anatomical structure;GO:0005737//cytoplasm;GO:0005739//mitochondrion;GO:0005759//mitochondrial matrix;GO:0031974//membrane-enclosed lumen;GO:0043226//organelle;GO:0043227//membrane-bounded organelle;GO:0043229//intracellular organelle;GO:0043231//intracellular membrane-bounded organelle;GO:0043233//organelle lumen;GO:0070013//intracellular …	GO:0003674//molecular_function;GO:0003824//catalytic activity;GO:0004069//L-aspartate:2-oxoglutarate aminotransferase activity;GO:0005488//binding;GO:0005507//copper ion binding;GO:0008483//transaminase activity;GO:0016740//transferase activity;GO:0016769//transferase activity, transferring nitrogenous groups;GO:0019842//vitamin binding;GO:0030170//pyridoxal phosphate binding;GO:0036094//small mo…	GO:0006082//organic acid metabolic process;GO:0006103//2-oxoglutarate metabolic process;GO:0006520//cellular amino acid metabolic process;GO:0006531//aspartate metabolic process;GO:0006536//glutamate metabolic process;GO:0006807//nitrogen compound metabolic process;GO:0008150//biological_process;GO:0008152//metabolic process;GO:0009058//biosynthetic process;GO:0009064//glutamine family amino acid…
Ccam01g01077	154	124	200	1016	874	615	11.099	7.306	13.709	68.587	75.518	51.215	10.7047	65.1067	2.60457	2.63e-11	2.25e-09	CS	Metabolism;Metabolism;Metabolism;Metabolism;Metabolism;Metabolism;Metabolism	Global and overview maps;Global and overview maps;Global and overview maps;Global and overview maps;Carbohydrate metabolism;Carbohydrate metabolism;Global and overview maps	K01647;K01647;K01647;K01647;K01647;K01647;K01647	--	RWR72734.1 citrate synthase, mitochondrial [Cinnamomum micranthum f. kanehirae]	ko01100//Metabolic pathways;ko01110//Biosynthesis of secondary metabolites;ko01200//Carbon metabolism;ko01230//Biosynthesis of amino acids;ko00630//Glyoxylate and dicarboxylate metabolism;ko00020//Citrate cycle (TCA cycle);ko01210//2-Oxocarboxylic acid metabolism	-	GO:0004108//citrate (Si)-synthase activity;GO:0046912//acyltransferase, acyl groups converted into alkyl on transfer	GO:0006099//tricarboxylic acid cycle
Ccam07g00495	46	139	193	0	0	3	2.235	5.522	8.92	0	0	0.168	5.559	0.056	-6.63325	2.79e-11	2.38e-09	ACD6	-	-	-	--	RWR88248.1 protein ACCELERATED CELL DEATH 6-like protein [Cinnamomum micranthum f. kanehirae]	-	-	GO:0005515//protein binding	-
Ccam09g01900	71	23	79	620	858	328	3.387	0.897	3.585	27.708	49.078	18.083	2.623	31.623	3.59169	2.8e-11	2.38e-09	PAL	Metabolism;Metabolism;Metabolism;Metabolism	Global and overview maps;Global and overview maps;Biosynthesis of other secondary metabolites;Amino acid metabolism	K10775;K10775;K10775;K10775	--	RWR92886.1 Aromatic amino acid lyase [Cinnamomum micranthum f. kanehirae]	ko01100//Metabolic pathways;ko01110//Biosynthesis of secondary metabolites;ko00940//Phenylpropanoid biosynthesis;ko00360//Phenylalanine metabolism	-	GO:0004397//histidine ammonia-lyase activity;GO:0016841//ammonia-lyase activity;GO:0050368//tyrosine 2,3-aminomutase activity	GO:0006548//histidine catabolic process;GO:0009058//biosynthetic process;GO:0009698//phenylpropanoid metabolic process
Ccam12g00216	26	8	14	244	160	134	2.193	0.552	1.123	19.278	16.18	13.06	1.28933	16.1727	3.64886	3.09e-11	2.62e-09	At1g32860	-	-	-	--	RWR96203.1 glucan endo-1,3-beta-glucosidase 14-like protein isoform X2 [Cinnamomum micranthum f. kanehirae]	-	-	GO:0004553//hydrolase activity, hydrolyzing O-glycosyl compounds	GO:0005975//carbohydrate metabolic process
Ccam02g03873	30	58	49	538	308	238	3.203	5.062	4.975	53.797	39.42	29.358	4.41333	40.8583	3.21069	3.53e-11	2.98e-09	MYB36	-	-	-	MYB	RWR78138.1 transcription repressor MYB6-like protein [Cinnamomum micranthum f. kanehirae]	-	GO:0005634//nucleus	GO:0003676//nucleic acid binding;GO:0005524//ATP binding;GO:0016818//hydrolase activity, acting on acid anhydrides, in phosphorus-containing anhydrides	GO:0006338//chromatin remodeling
Ccam12g00954	0	8	6	210	99	80	0	0.594	0.518	17.871	10.784	8.398	0.370667	12.351	5.05836	3.57e-11	3e-09	At3g30340	-	-	-	--	RWR96827.1 WAT1-related-like protein isoform X1 [Cinnamomum micranthum f. kanehirae]	-	GO:0016020//membrane;GO:0016021//integral component of membrane	-	-
Ccam05g00486	4	0	0	95	210	52	0.743	0	0	16.521	46.743	11.155	0.247667	24.8063	6.64616	3.75e-11	3.14e-09	SAP12	-	-	-	--	RWR84377.1 zinc finger protein [Cinnamomum micranthum f. kanehirae]	-	-	GO:0008270//zinc ion binding	-
Ccam03g00440	14	1	4	141	344	81	1.89	0.11	0.514	17.833	55.687	12.638	0.838	28.7193	5.09893	4.12e-11	3.44e-09	NHL6	-	-	-	--	RWR78722.1 protein YLS9-like protein [Cinnamomum micranthum f. kanehirae]	-	GO:0005634//nucleus	-	GO:0007096//regulation of exit from mitosis
Ccam03g00177	773	1024	881	133	195	230	29.211	31.637	31.664	4.708	8.834	10.043	30.8373	7.86167	-1.97177	4.15e-11	3.46e-09	NLP1	-	-	-	Nin-like	RWR78501.1 LOW QUALITY PROTEIN: hypothetical protein CKAN_00703800 [Cinnamomum micranthum f. kanehirae]	-	-	GO:0005515//protein binding	-
Ccam01g03424	103	25	72	676	921	412	8.885	1.763	5.898	54.623	95.253	41.068	5.51533	63.648	3.5286	4.42e-11	3.67e-09	CHS	Metabolism;Metabolism;Metabolism;Metabolism;Organismal Systems	Global and overview maps;Global and overview maps;Biosynthesis of other secondary metabolites;Biosynthesis of other secondary metabolites;Environmental adaptation	K00660;K00660;K00660;K00660;K00660	--	RWR74429.1 chalcone synthase [Cinnamomum micranthum f. kanehirae]	ko01100//Metabolic pathways;ko01110//Biosynthesis of secondary metabolites;ko00941//Flavonoid biosynthesis;ko00960//Tropane, piperidine and pyridine alkaloid biosynthesis;ko04712//Circadian rhythm - plant	GO:0016020//membrane	GO:0003674//molecular_function;GO:0003824//catalytic activity;GO:0004315//3-oxoacyl-[acyl-carrier-protein] synthase activity;GO:0004421//hydroxymethylglutaryl-CoA synthase activity;GO:0016210//naringenin-chalcone synthase activity;GO:0016740//transferase activity;GO:0016746//acyltransferase activity;GO:0016747//acyltransferase activity, transferring groups other than amino-acyl groups	GO:0006633//fatty acid biosynthetic process;GO:0008150//biological_process;GO:0008152//metabolic process;GO:0009058//biosynthetic process;GO:0009812//flavonoid metabolic process;GO:0009813//flavonoid biosynthetic process;GO:0071704//organic substance metabolic process;GO:1901576//organic substance biosynthetic process
Ccam12g00308	70	132	158	12	8	8	2.358	3.636	5.063	0.379	0.323	0.311	3.68567	0.337667	-3.44825	4.7e-11	3.89e-09	LRR-RLK	-	-	-	--	RWR96288.1 Protein kinase domain-containing protein [Cinnamomum micranthum f. kanehirae]	-	-	GO:0004672//protein kinase activity;GO:0005515//protein binding;GO:0005524//ATP binding	GO:0006468//protein phosphorylation
Ccam11g02150	3	2	2	87	144	42	0.324	0.177	0.206	8.81	18.663	5.246	0.235667	10.9063	5.53228	4.89e-11	4.03e-09	TMEM45B	-	-	-	--	RWR95950.1 transmembrane protein 45A [Cinnamomum micranthum f. kanehirae]	-	-	-	GO:0019069//viral capsid assembly
Ccam07g02164	268	53	105	1800	1792	1010	40.154	6.492	14.963	252.617	321.898	174.858	20.5363	249.791	3.60447	4.97e-11	4.08e-09	--	-	-	-	--	XP_042488229.1 protein E6-like [Macadamia integrifolia]	-	-	-	-
Ccam08g00735	100	57	6	2030	826	685	20.214	9.42	1.154	384.356	200.174	159.994	10.2627	248.175	4.59588	5.02e-11	4.11e-09	KTI5	-	-	-	--	RWR90394.1 Proteinase inhibitor I3 [Cinnamomum micranthum f. kanehirae]	-	GO:0005575//cellular_component;GO:0005622//intracellular anatomical structure;GO:0005737//cytoplasm;GO:0005739//mitochondrion;GO:0043226//organelle;GO:0043227//membrane-bounded organelle;GO:0043229//intracellular organelle;GO:0043231//intracellular membrane-bounded organelle	GO:0003674//molecular_function;GO:0004857//enzyme inhibitor activity;GO:0004866//endopeptidase inhibitor activity;GO:0004867//serine-type endopeptidase inhibitor activity;GO:0015066//alpha-amylase inhibitor activity;GO:0030234//enzyme regulator activity;GO:0030414//peptidase inhibitor activity;GO:0061134//peptidase regulator activity;GO:0061135//endopeptidase regulator activity;GO:0098772//molecu…	GO:0000302//response to reactive oxygen species;GO:0001101//response to acid chemical;GO:0002237//response to molecule of bacterial origin;GO:0002238//response to molecule of fungal origin;GO:0006950//response to stress;GO:0006952//defense response;GO:0006970//response to osmotic stress;GO:0006979//response to oxidative stress;GO:0008150//biological_process;GO:0008219//cell death;GO:0009605//resp…
Ccam08g01356	6	7	21	183	129	124	0.299	0.295	0.996	8.544	7.715	7.114	0.53	7.791	3.87774	5.45e-11	4.45e-09	CRK25	-	-	-	--	RWR90870.1 cysteine-rich receptor-like protein kinase 10 [Cinnamomum micranthum f. kanehirae]	-	-	GO:0004672//protein kinase activity;GO:0005524//ATP binding	GO:0006468//protein phosphorylation
Ccam03g00761	48	18	67	621	364	304	6.405	1.964	8.503	77.62	58.234	46.874	5.624	60.9093	3.437	5.47e-11	4.45e-09	EXPA8	-	-	-	--	RWR79040.1 expansin-A8-like protein [Cinnamomum micranthum f. kanehirae]	-	-	-	-
Ccam12g00741	683	286	376	3506	3808	1881	32.226	11.033	16.874	154.952	215.414	102.553	20.0443	157.64	2.97536	5.6e-11	4.54e-09	PAL1	Metabolism;Metabolism;Metabolism;Metabolism	Global and overview maps;Global and overview maps;Biosynthesis of other secondary metabolites;Amino acid metabolism	K10775;K10775;K10775;K10775	--	RWR96645.1 phenylalanine ammonia-lyase [Cinnamomum micranthum f. kanehirae]	ko01100//Metabolic pathways;ko01110//Biosynthesis of secondary metabolites;ko00940//Phenylpropanoid biosynthesis;ko00360//Phenylalanine metabolism	-	GO:0004397//histidine ammonia-lyase activity;GO:0016841//ammonia-lyase activity;GO:0050368//tyrosine 2,3-aminomutase activity	GO:0006548//histidine catabolic process;GO:0009058//biosynthetic process;GO:0009698//phenylpropanoid metabolic process
Ccam07g01344	143	246	252	19	37	25	10.051	14.137	16.847	1.251	3.118	2.031	13.6783	2.13333	-2.68071	5.89e-11	4.74e-09	VAB	-	-	-	--	RWR88949.1 VAN3-binding-like protein isoform X1 [Cinnamomum micranthum f. kanehirae]	-	-	-	-
Ccam12g01242	1746	2223	2619	561	587	484	74.743	77.803	106.633	22.495	30.127	23.941	86.393	25.521	-1.75923	5.9e-11	4.74e-09	DGD1	Metabolism;Metabolism	Global and overview maps;Lipid metabolism	K09480;K09480	--	RWR97058.1 digalactosyldiacylglycerol synthase 1, chloroplastic [Cinnamomum micranthum f. kanehirae]	ko01100//Metabolic pathways;ko00561//Glycerolipid metabolism	GO:0005575//cellular_component;GO:0005622//intracellular anatomical structure;GO:0005737//cytoplasm;GO:0005739//mitochondrion;GO:0009507//chloroplast;GO:0009526//plastid envelope;GO:0009527//plastid outer membrane;GO:0009536//plastid;GO:0009707//chloroplast outer membrane;GO:0009941//chloroplast envelope;GO:0012506//vesicle membrane;GO:0016020//membrane;GO:0019867//outer membrane;GO:0030139//endo…	GO:0003674//molecular_function;GO:0003824//catalytic activity;GO:0008194//UDP-glycosyltransferase activity;GO:0008378//galactosyltransferase activity;GO:0016740//transferase activity;GO:0016757//glycosyltransferase activity;GO:0016758//hexosyltransferase activity;GO:0035250//UDP-galactosyltransferase activity;GO:0046481//digalactosyldiacylglycerol synthase activity	GO:0001101//response to acid chemical;GO:0006082//organic acid metabolic process;GO:0006629//lipid metabolic process;GO:0006631//fatty acid metabolic process;GO:0006633//fatty acid biosynthetic process;GO:0006643//membrane lipid metabolic process;GO:0006664//glycolipid metabolic process;GO:0006725//cellular aromatic compound metabolic process;GO:0007154//cell communication;GO:0007165//signal tran…
Ccam05g02097	163	34	57	934	3368	567	24.685	4.202	8.249	132.198	610.373	99.04	12.3787	280.537	4.50226	5.9e-11	4.74e-09	NHL10	-	-	-	--	RWR85244.1 NDR1/HIN1-Like protein 3-like protein [Cinnamomum micranthum f. kanehirae]	-	-	-	-
MSTRG.17182	247	204	573	16	29	47	7.128	4.82	15.743	0.433	1.008	1.58	9.23033	1.007	-3.19632	6.17e-11	4.94e-09	MIK2	-	-	-	--	RWR97550.1 LOW QUALITY PROTEIN: putative leucine-rich repeat receptor-like protein kinase [Cinnamomum micranthum f. kanehirae]	-	-	GO:0004672//protein kinase activity;GO:0005515//protein binding;GO:0005524//ATP binding	GO:0006468//protein phosphorylation
Ccam07g01969	66	92	19	572	850	423	4.63	5.276	1.268	37.583	71.483	34.286	3.72467	47.784	3.68134	6.65e-11	5.3e-09	GSVIVT00026920001	-	-	-	--	RWR89454.1 polygalacturonase/glycoside hydrolase family protein [Cinnamomum micranthum f. kanehirae]	-	GO:0005575//cellular_component;GO:0016020//membrane;GO:0016021//integral component of membrane;GO:0031224//intrinsic component of membrane	GO:0003674//molecular_function;GO:0003824//catalytic activity;GO:0004553//hydrolase activity, hydrolyzing O-glycosyl compounds;GO:0004650//polygalacturonase activity;GO:0016787//hydrolase activity;GO:0016798//hydrolase activity, acting on glycosyl bonds	GO:0005975//carbohydrate metabolic process;GO:0008150//biological_process;GO:0008152//metabolic process;GO:0044238//primary metabolic process;GO:0071704//organic substance metabolic process
Ccam10g00460	20	3	24	273	301	134	2.316	0.284	2.643	29.612	41.789	17.93	1.74767	29.777	4.0907	7.13e-11	5.67e-09	SYP121	Genetic Information Processing	Folding, sorting and degradation	K08486	--	RWR93341.1 Target SNARE coiled-coil domain-containing protein [Cinnamomum micranthum f. kanehirae]	ko04130//SNARE interactions in vesicular transport	GO:0016020//membrane;GO:0016021//integral component of membrane	GO:0003674//molecular_function	GO:0009306//protein secretion;GO:0016192//vesicle-mediated transport;GO:0019064//fusion of virus membrane with host plasma membrane;GO:0030474//spindle pole body duplication;GO:0071988//protein localization to spindle pole body
Ccam03g04002	19	10	16	201	162	93	1.393	0.599	1.116	13.802	14.238	7.878	1.036	11.9727	3.53065	7.55e-11	5.99e-09	--	-	-	-	--	RWR81437.1 Soluble secretory phospholipase A2 receptor [Cinnamomum micranthum f. kanehirae]	-	-	-	-
Ccam07g00262	5	4	0	72	95	79	0.969	0.648	0	12.909	21.858	17.554	0.539	17.4403	5.016	8.01e-11	6.34e-09	CUR09	-	-	-	--	RWR86345.1 kinase-interacting protein 1-like protein [Cinnamomum micranthum f. kanehirae]	-	-	-	-
Ccam06g00781	42	36	40	297	468	166	4.335	3.038	3.926	28.711	57.907	19.796	3.76633	35.4713	3.23542	8.06e-11	6.35e-09	AOX1A	-	-	-	--	RWR86845.1 ubiquinol oxidase 2, mitochondrial-like protein [Cinnamomum micranthum f. kanehirae]	-	-	GO:0004497//monooxygenase activity;GO:0009916//alternative oxidase activity	GO:0006744//ubiquinone biosynthetic process
Ccam11g00035	2	9	6	189	79	77	0.427	1.571	1.218	37.798	20.222	18.996	1.072	25.672	4.58182	8.32e-11	6.54e-09	DHNAT1	Metabolism;Metabolism;Metabolism	Global and overview maps;Global and overview maps;Metabolism of cofactors and vitamins	K19222;K19222;K19222	--	RWR94486.1 1,4-dihydroxy-2-naphthoyl-CoA thioesterase 1 [Cinnamomum micranthum f. kanehirae]	ko01100//Metabolic pathways;ko01110//Biosynthesis of secondary metabolites;ko00130//Ubiquinone and other terpenoid-quinone biosynthesis	-	-	GO:0010124//phenylacetate catabolic process
Ccam04g00430	0	0	0	123	56	47	0	0	0	4.301	2.507	2.028	0.001	2.94533	11.5242	9.52e-11	7.46e-09	CSLE6	-	-	-	--	RWR81912.1 Cellulose synthase [Cinnamomum micranthum f. kanehirae]	-	GO:0016020//membrane;GO:0016021//integral component of membrane	GO:0016760//cellulose synthase (UDP-forming) activity	GO:0030244//cellulose biosynthetic process
Ccam05g02791	5	4	7	213	57	81	0.597	0.391	0.795	23.831	8.163	11.179	0.594333	14.391	4.59775	9.76e-11	7.62e-09	At3g48880	-	-	-	--	XP_008793529.1 F-box/LRR-repeat protein At3g48880-like [Phoenix dactylifera]	-	-	GO:0005515//protein binding	-
Ccam05g01929	90	52	63	0	0	0	6.669	3.15	4.44	0	0	0	4.753	0.001	-12.2146	9.82e-11	7.65e-09	--	-	-	-	--	RWR85145.1 ankyrin repeat-containing-like protein isoform X2 [Cinnamomum micranthum f. kanehirae]	-	-	GO:0005515//protein binding	-
Ccam01g00350	1	1	2	192	60	50	0.054	0.044	0.103	9.736	3.894	3.128	0.067	5.586	6.38151	9.89e-11	7.68e-09	SDP6	Metabolism;Metabolism	Global and overview maps;Lipid metabolism	K00111;K00111	--	RWR72134.1 FAD-dependent glycerol-3-phosphate dehydrogenase [Cinnamomum micranthum f. kanehirae]	ko01110//Biosynthesis of secondary metabolites;ko00564//Glycerophospholipid metabolism	GO:0009331//glycerol-3-phosphate dehydrogenase complex	GO:0004148//dihydrolipoyl dehydrogenase activity;GO:0004368//glycerol-3-phosphate dehydrogenase (quinone) activity;GO:0016491//oxidoreductase activity;GO:0016647//oxidoreductase activity, acting on the CH-NH group of donors, oxygen as acceptor;GO:0016668//oxidoreductase activity, acting on a sulfur group of donors, NAD(P) as acceptor;GO:0045550//geranylgeranyl reductase activity	GO:0006071//glycerol metabolic process;GO:0006096//glycolytic process;GO:0006805//xenobiotic metabolic process;GO:0009398//FMN biosynthetic process;GO:0015995//chlorophyll biosynthetic process;GO:0030494//bacteriochlorophyll biosynthetic process;GO:0045454//cell redox homeostasis;GO:0051068//dihydrolipoamide metabolic process
MSTRG.19641	4	5	7	181	46	109	0.927	0.948	1.544	39.31	12.787	29.206	1.13967	27.101	4.57166	1.11e-10	8.6e-09	SN2	-	-	-	--	RWR85948.1 Gibberellin regulated protein [Cinnamomum micranthum f. kanehirae]	-	-	-	-
MSTRG.17027	0	0	0	68	56	72	0	0	0	2.257	2.379	2.948	0.001	2.528	11.3038	1.11e-10	8.6e-09	AtMg01250	-	-	-	--	XP_042487534.1 uncharacterized protein LOC122067767 [Macadamia integrifolia]	-	-	GO:0003676//nucleic acid binding;GO:0004523//RNA-DNA hybrid ribonuclease activity	-
Ccam09g01397	16	7	37	339	290	147	1.454	0.52	3.197	28.849	31.588	15.432	1.72367	25.2897	3.875	1.14e-10	8.74e-09	ATL54	-	-	-	--	RWR92469.1 RING-H2 finger protein ATL52-like protein [Cinnamomum micranthum f. kanehirae]	-	GO:0000109//nucleotide-excision repair complex;GO:0005680//anaphase-promoting complex	GO:0004564//beta-fructofuranosidase activity;GO:0004575//sucrose alpha-glucosidase activity;GO:0008270//zinc ion binding;GO:0046872//metal ion binding;GO:0061630//ubiquitin protein ligase activity;GO:0097602//cullin family protein binding	GO:0006289//nucleotide-excision repair;GO:0031145//anaphase-promoting complex-dependent catabolic process
Ccam07g01532	36	18	56	357	543	195	3.867	1.581	5.722	35.922	69.934	24.205	3.72333	43.3537	3.54149	1.2e-10	9.17e-09	WRKY28	-	-	-	WRKY	RWR89094.1 putative WRKY transcription factor 28 [Cinnamomum micranthum f. kanehirae]	-	-	GO:0003700//DNA-binding transcription factor activity;GO:0043565//sequence-specific DNA binding	GO:0006355//regulation of transcription, DNA-templated
Ccam11g01469	28	5	31	493	212	202	3.416	0.499	3.597	56.34	31.009	28.477	2.504	38.6087	3.94662	1.33e-10	1.02e-08	--	-	-	-	bHLH	RWR95383.1 bHLH transcriptional factor [Cinnamomum micranthum f. kanehirae]	-	-	GO:0046983//protein dimerization activity	-
Ccam03g03785	29	32	16	257	185	148	5.298	4.779	2.78	43.976	40.518	31.241	4.28567	38.5783	3.1702	1.42e-10	1.08e-08	WUN1	-	-	-	--	RWR81256.1 putative Senescence associated protein 20 [Cinnamomum micranthum f. kanehirae]	-	-	-	GO:0000302//response to reactive oxygen species;GO:0001101//response to acid chemical;GO:0002238//response to molecule of fungal origin;GO:0006950//response to stress;GO:0006979//response to oxidative stress;GO:0007165//signal transduction;GO:0007275//multicellular organism development;GO:0007568//aging;GO:0008150//biological_process;GO:0009605//response to external stimulus;GO:0009607//response …
Ccam02g00462	6948	9067	4486	1364	1398	1657	173.716	185.343	106.668	31.938	41.905	47.869	155.242	40.5707	-1.93601	1.44e-10	1.09e-08	-	-	-	-	-	-	-	-	-	-
Ccam03g01203	13	2	1	255	90	104	2.166	0.272	0.158	39.803	17.981	20.025	0.865333	25.9363	4.90557	1.56e-10	1.18e-08	ERF1B	Environmental Information Processing;Environmental Information Processing	Signal transduction;Signal transduction	K14516;K14516	ERF	RWR79405.1 ethylene-responsive transcription factor 1B-like protein [Cinnamomum micranthum f. kanehirae]	ko04075//Plant hormone signal transduction;ko04016//MAPK signaling pathway - plant	-	GO:0003700//DNA-binding transcription factor activity	GO:0006355//regulation of transcription, DNA-templated
Ccam11g02192	0	0	0	131	54	40	0	0	0	7.833	4.142	2.957	0.001	4.97733	12.2812	1.62e-10	1.22e-08	PME17	Metabolism;Metabolism	Global and overview maps;Carbohydrate metabolism	K01051;K01051	--	RWR95981.1 Pectinesterase/pectinesterase inhibitor PPE8B [Cinnamomum micranthum f. kanehirae]	ko01100//Metabolic pathways;ko00040//Pentose and glucuronate interconversions	-	GO:0004857//enzyme inhibitor activity;GO:0030599//pectinesterase activity	GO:0042545//cell wall modification
Ccam07g00390	5	17	21	299	164	109	0.29	0.806	1.158	16.244	11.404	7.305	0.751333	11.651	3.95486	1.62e-10	1.22e-08	PCMP-H61	-	-	-	--	XP_043701214.1 pentatricopeptide repeat-containing protein At3g29230-like [Telopea speciosissima]	-	-	GO:0045182//translation regulator activity	GO:0006417//regulation of translation
Ccam08g00319	97	180	171	1380	893	590	7.742	11.746	12.981	103.172	85.452	54.414	10.823	81.0127	2.90405	1.66e-10	1.24e-08	AMY1.1	Metabolism;Metabolism;Metabolism	Global and overview maps;Global and overview maps;Carbohydrate metabolism	K01176;K01176;K01176	--	RWR90080.1 alpha-amylase [Cinnamomum micranthum f. kanehirae]	ko01100//Metabolic pathways;ko01110//Biosynthesis of secondary metabolites;ko00500//Starch and sucrose metabolism	-	GO:0003824//catalytic activity;GO:0003844//1,4-alpha-glucan branching enzyme activity;GO:0004133//glycogen debranching enzyme activity;GO:0004556//alpha-amylase activity;GO:0005509//calcium ion binding;GO:0008788//alpha,alpha-phosphotrehalase activity;GO:0016798//hydrolase activity, acting on glycosyl bonds;GO:0046527//glucosyltransferase activity;GO:0047470//(1,4)-alpha-D-glucan 1-alpha-D-glucos…	GO:0005975//carbohydrate metabolic process;GO:0005978//glycogen biosynthetic process;GO:0005980//glycogen catabolic process;GO:0005991//trehalose metabolic process;GO:0005992//trehalose biosynthetic process;GO:0009250//glucan biosynthetic process
Ccam02g02021	39	3	57	7658	2574	2226	5.854	0.418	8.127	1074.73	462.38	385.38	4.79967	640.829	7.06086	1.73e-10	1.3e-08	--	-	-	-	--	RWR76752.1 NtPRp27 [Cinnamomum micranthum f. kanehirae]	-	-	-	-
Ccam01g00518	842	364	846	125	42	79	88.779	31.384	84.885	12.393	5.363	9.639	68.3493	9.13167	-2.90398	1.86e-10	1.39e-08	CCR1	-	-	-	--	RWR72279.1 cinnamoyl-CoA reductase 1-like protein [Cinnamomum micranthum f. kanehirae]	-	GO:0005615//extracellular space	GO:0003824//catalytic activity;GO:0003854//3-beta-hydroxy-delta5-steroid dehydrogenase activity;GO:0003978//UDP-glucose 4-epimerase activity;GO:0004043//L-aminoadipate-semialdehyde dehydrogenase activity;GO:0005138//interleukin-6 receptor binding;GO:0008446//GDP-mannose 4,6-dehydratase activity;GO:0008667//2,3-dihydro-2,3-dihydroxybenzoate dehydrogenase activity;GO:0008712//ADP-glyceromanno-hepto…	GO:0000271//polysaccharide biosynthetic process;GO:0005975//carbohydrate metabolic process;GO:0006012//galactose metabolic process;GO:0006694//steroid biosynthetic process;GO:0008152//metabolic process;GO:0009243//O antigen biosynthetic process;GO:0009244//lipopolysaccharide core region biosynthetic process;GO:0019878//lysine biosynthetic process via aminoadipic acid;GO:0072540//T-helper 17 cell …
Ccam07g02183	0	0	0	57	66	62	0	0	0	3.292	4.879	4.418	0.001	4.19633	12.0349	1.88e-10	1.4e-08	MLO6	-	-	-	--	RWR89619.1 MLO-like protein 12 [Cinnamomum micranthum f. kanehirae]	-	GO:0016021//integral component of membrane	-	GO:0006952//defense response
Ccam09g01922	0	0	1	65	261	74	0	0	0.091	5.794	29.776	8.136	0.030333	14.5687	8.90775	2.05e-10	1.52e-08	--	-	-	-	--	RWR92906.1 glutelin type-A 1-like protein [Cinnamomum micranthum f. kanehirae]	-	-	-	GO:0006355//regulation of transcription, DNA-templated
MSTRG.7266	88	116	92	1	1	0	9.434	10.167	9.38	0.1	0.129	0	9.66033	0.076333	-6.98362	2.11e-10	1.56e-08	--	-	-	-	--	RWR92153.1 Two-component response regulator ORR10 [Cinnamomum micranthum f. kanehirae]	-	-	-	-
Ccam03g00524	23	5	27	305	315	118	1.734	0.308	1.937	21.544	28.479	10.282	1.32633	20.1017	3.9218	2.34e-10	1.73e-08	FAD7	-	-	-	--	RWR78817.1 omega-3 desaturase family protein [Cinnamomum micranthum f. kanehirae]	-	-	GO:0016717//oxidoreductase activity, acting on paired donors, with oxidation of a pair of donors resulting in the reduction of molecular oxygen to two molecules of water	GO:0006629//lipid metabolic process
Ccam04g03007	108	130	41	801	561	589	11.214	11.036	4.049	77.904	69.836	70.667	8.76633	72.8023	3.05394	2.47e-10	1.82e-08	FRK2	Metabolism;Metabolism;Metabolism;Metabolism;Metabolism	Global and overview maps;Global and overview maps;Carbohydrate metabolism;Carbohydrate metabolism;Carbohydrate metabolism	K00847;K00847;K00847;K00847;K00847	--	RWR83854.1 putative fructokinase-4 isoform X2 [Cinnamomum micranthum f. kanehirae]	ko01100//Metabolic pathways;ko01110//Biosynthesis of secondary metabolites;ko00500//Starch and sucrose metabolism;ko00520//Amino sugar and nucleotide sugar metabolism;ko00051//Fructose and mannose metabolism	-	GO:0000166//nucleotide binding;GO:0003674//molecular_function;GO:0003824//catalytic activity;GO:0004396//hexokinase activity;GO:0004747//ribokinase activity;GO:0005488//binding;GO:0005524//ATP binding;GO:0008662//1-phosphofructokinase activity;GO:0008865//fructokinase activity;GO:0009024//tagatose-6-phosphate kinase activity;GO:0016301//kinase activity;GO:0016740//transferase activity;GO:0016772/…	GO:0000271//polysaccharide biosynthetic process;GO:0005975//carbohydrate metabolic process;GO:0005976//polysaccharide metabolic process;GO:0005982//starch metabolic process;GO:0005990//lactose catabolic process;GO:0006073//cellular glucan metabolic process;GO:0006793//phosphorus metabolic process;GO:0006796//phosphate-containing compound metabolic process;GO:0008150//biological_process;GO:0008152…
Ccam09g00325	46	62	77	0	0	0	5.308	5.793	8.346	0	0	0	6.48233	0.001	-12.6623	2.55e-10	1.87e-08	--	-	-	-	--	RWR91761.1 RNAse P [Cinnamomum micranthum f. kanehirae]	-	GO:0030127//COPII vesicle coat	GO:0008270//zinc ion binding	GO:0006886//intracellular protein transport;GO:0006888//endoplasmic reticulum to Golgi vesicle-mediated transport
Ccam01g00708	840	666	1468	154	149	221	100.685	65.267	167.355	17.29	21.412	30.609	111.102	23.1037	-2.2657	2.63e-10	1.93e-08	HSFC1	-	-	-	HSF	RWR72438.1 putative Heat shock transcription factor C1 [Cinnamomum micranthum f. kanehirae]	-	GO:0005575//cellular_component;GO:0005622//intracellular anatomical structure;GO:0005634//nucleus;GO:0043226//organelle;GO:0043227//membrane-bounded organelle;GO:0043229//intracellular organelle;GO:0043231//intracellular membrane-bounded organelle	GO:0003674//molecular_function;GO:0003676//nucleic acid binding;GO:0003677//DNA binding;GO:0003700//DNA-binding transcription factor activity;GO:0005488//binding;GO:0043565//sequence-specific DNA binding;GO:0097159//organic cyclic compound binding;GO:0140110//transcription regulator activity;GO:1901363//heterocyclic compound binding	GO:0006139//nucleobase-containing compound metabolic process;GO:0006351//transcription, DNA-templated;GO:0006355//regulation of transcription, DNA-templated;GO:0006725//cellular aromatic compound metabolic process;GO:0006807//nitrogen compound metabolic process;GO:0008150//biological_process;GO:0008152//metabolic process;GO:0009058//biosynthetic process;GO:0009059//macromolecule biosynthetic proc…
Ccam06g01388	3	1	5	79	115	48	0.302	0.082	0.479	7.457	13.894	5.589	0.287667	8.98	4.96425	2.78e-10	2.03e-08	XTH30	-	-	-	--	RWR87298.1 Glycoside hydrolase [Cinnamomum micranthum f. kanehirae]	-	GO:0005575//cellular_component;GO:0005576//extracellular region;GO:0005618//cell wall;GO:0030312//external encapsulating structure;GO:0048046//apoplast;GO:0071944//cell periphery	GO:0003674//molecular_function;GO:0003824//catalytic activity;GO:0004553//hydrolase activity, hydrolyzing O-glycosyl compounds;GO:0016740//transferase activity;GO:0016757//glycosyltransferase activity;GO:0016758//hexosyltransferase activity;GO:0016762//xyloglucan:xyloglucosyl transferase activity;GO:0016787//hydrolase activity;GO:0016798//hydrolase activity, acting on glycosyl bonds;GO:0046527//g…	GO:0005975//carbohydrate metabolic process;GO:0005976//polysaccharide metabolic process;GO:0006073//cellular glucan metabolic process;GO:0008150//biological_process;GO:0008152//metabolic process;GO:0009987//cellular process;GO:0010383//cell wall polysaccharide metabolic process;GO:0010410//hemicellulose metabolic process;GO:0010411//xyloglucan metabolic process;GO:0016043//cellular component orga…
Ccam09g02013	1	1	11	187	100	77	0.092	0.075	0.963	16.128	11.039	8.192	0.376667	11.7863	4.96768	3.06e-10	2.23e-08	S8H	Metabolism;Metabolism	Global and overview maps;Biosynthesis of other secondary metabolites	K23145;K23145	--	RWR92975.1 Oxoglutarate/iron-dependent dioxygenase [Cinnamomum micranthum f. kanehirae]	ko01110//Biosynthesis of secondary metabolites;ko00999//Biosynthesis of various plant secondary metabolites	-	GO:0016491//oxidoreductase activity	-
Ccam08g00734	72	5	6	6228	6145	2796	12.36	0.702	0.98	1001.43	1264.69	554.605	4.68067	940.241	7.65017	3.21e-10	2.33e-08	KTI5	-	-	-	--	RWR90394.1 Proteinase inhibitor I3 [Cinnamomum micranthum f. kanehirae]	-	GO:0005575//cellular_component;GO:0005622//intracellular anatomical structure;GO:0005737//cytoplasm;GO:0005739//mitochondrion;GO:0043226//organelle;GO:0043227//membrane-bounded organelle;GO:0043229//intracellular organelle;GO:0043231//intracellular membrane-bounded organelle	GO:0003674//molecular_function;GO:0004857//enzyme inhibitor activity;GO:0004866//endopeptidase inhibitor activity;GO:0004867//serine-type endopeptidase inhibitor activity;GO:0015066//alpha-amylase inhibitor activity;GO:0030234//enzyme regulator activity;GO:0030414//peptidase inhibitor activity;GO:0061134//peptidase regulator activity;GO:0061135//endopeptidase regulator activity;GO:0098772//molecu…	GO:0000302//response to reactive oxygen species;GO:0001101//response to acid chemical;GO:0002237//response to molecule of bacterial origin;GO:0002238//response to molecule of fungal origin;GO:0006950//response to stress;GO:0006952//defense response;GO:0006970//response to osmotic stress;GO:0006979//response to oxidative stress;GO:0008150//biological_process;GO:0008219//cell death;GO:0009605//resp…
Ccam11g02059	64	22	43	421	363	218	2.865	0.805	1.831	17.656	19.485	11.278	1.83367	16.1397	3.13781	3.28e-10	2.37e-08	SBT1.8	-	-	-	--	KAG9458017.1 hypothetical protein H6P81_002525 [Aristolochia fimbriata]	-	-	GO:0008236//serine-type peptidase activity	GO:0006508//proteolysis;GO:0009306//protein secretion
Ccam01g00741	144	22	68	2193	634	669	8.405	1.05	3.773	119.928	44.385	45.135	4.40933	69.816	3.98493	3.29e-10	2.37e-08	NPF1.2	-	-	-	--	RWR72468.1 putative Nitrate transporter [Cinnamomum micranthum f. kanehirae]	-	GO:0016020//membrane	GO:0015333//peptide:proton symporter activity;GO:0022857//transmembrane transporter activity	GO:0015833//peptide transport;GO:0055085//transmembrane transport
MSTRG.21530	0	0	0	117	69	28	0	0	0	27.261	20.577	8.048	0.001	18.6287	14.1852	3.31e-10	2.38e-08	--	-	-	-	--	RWR87886.1 Proteinase inhibitor [Cinnamomum micranthum f. kanehirae]	-	-	GO:0004867//serine-type endopeptidase inhibitor activity	GO:0009611//response to wounding
Ccam03g00123	11	1	20	202	141	161	0.786	0.058	1.359	13.522	12.081	13.295	0.734333	12.966	4.14215	3.34e-10	2.39e-08	AAT	Metabolism;Metabolism;Metabolism;Metabolism;Metabolism;Metabolism;Metabolism;Metabolism	Global and overview maps;Global and overview maps;Global and overview maps;Biosynthesis of other secondary metabolites;Amino acid metabolism;Amino acid metabolism;Amino acid metabolism;Biosynthesis of other secondary metabolites	K15849;K15849;K15849;K15849;K15849;K15849;K15849;K15849	--	RWR78456.1 bifunctional aspartate aminotransferase and glutamate/aspartate-prephenate aminotransferase-like protein [Cinnamomum micranthum f. kanehirae]	ko01100//Metabolic pathways;ko01110//Biosynthesis of secondary metabolites;ko01230//Biosynthesis of amino acids;ko00950//Isoquinoline alkaloid biosynthesis;ko00350//Tyrosine metabolism;ko00360//Phenylalanine metabolism;ko00400//Phenylalanine, tyrosine and tryptophan biosynthesis;ko00960//Tropane, piperidine and pyridine alkaloid biosynthesis	GO:0005737//cytoplasm	GO:0003824//catalytic activity;GO:0004400//histidinol-phosphate transaminase activity;GO:0004838//L-tyrosine:2-oxoglutarate aminotransferase activity;GO:0009016//succinyldiaminopimelate transaminase activity;GO:0030170//pyridoxal phosphate binding;GO:0047688//aspartate 4-decarboxylase activity;GO:0048472//threonine-phosphate decarboxylase activity	GO:0000105//histidine biosynthetic process;GO:0006531//aspartate metabolic process;GO:0006559//L-phenylalanine catabolic process;GO:0006572//tyrosine catabolic process;GO:0009058//biosynthetic process;GO:0009236//cobalamin biosynthetic process;GO:0019346//transsulfuration;GO:0019877//diaminopimelate biosynthetic process;GO:0042398//cellular modified amino acid biosynthetic process
Ccam01g02857	27	9	22	298	152	137	6.028	1.643	4.672	62.323	40.688	35.345	4.11433	46.1187	3.48662	3.43e-10	2.45e-08	--	-	-	-	--	KAF3960963.1 hypothetical protein CMV_014368 [Castanea mollissima]	-	-	-	-
Ccam06g02128	0	0	0	95	43	51	0	0	0	42.859	24.804	28.354	0.001	32.0057	14.966	3.54e-10	2.52e-08	--	-	-	-	--	RWR87887.1 glu S.griseus protease inhibitor [Cinnamomum micranthum f. kanehirae]	-	-	GO:0004867//serine-type endopeptidase inhibitor activity	GO:0009611//response to wounding
Ccam09g00998	282	132	277	1105	1574	1059	30.104	11.521	28.125	110.494	201.451	130.631	23.25	147.525	2.66566	3.68e-10	2.62e-08	GSVIVT00023967001	Metabolism;Metabolism;Metabolism	Global and overview maps;Global and overview maps;Biosynthesis of other secondary metabolites	K00430;K00430;K00430	--	RWR92198.1 peroxidase P7-like protein [Cinnamomum micranthum f. kanehirae]	ko01100//Metabolic pathways;ko01110//Biosynthesis of secondary metabolites;ko00940//Phenylpropanoid biosynthesis	-	GO:0004601//peroxidase activity;GO:0020037//heme binding	GO:0006979//response to oxidative stress
Ccam07g00670	320	199	49	1977	2446	1416	21.392	10.877	3.116	123.797	196.043	109.381	11.795	143.074	3.60051	3.88e-10	2.75e-08	TPRP-F1	-	-	-	--	RWR88509.1 proline-rich-like protein [Cinnamomum micranthum f. kanehirae]	-	-	-	-
Ccam07g02096	4	2	3	170	62	44	0.182	0.074	0.13	7.243	3.381	2.313	0.128667	4.31233	5.06676	3.9e-10	2.75e-08	--	-	-	-	--	RWR89553.1 ankyrin-3-like protein isoform X1 [Cinnamomum micranthum f. kanehirae]	-	-	GO:0005515//protein binding	-
Ccam11g00659	499	604	1164	9332	3745	3833	31.685	31.356	70.296	555.031	285.092	281.226	44.4457	373.783	3.07209	3.92e-10	2.76e-08	ALDH2B7	Metabolism;Metabolism;Metabolism;Metabolism;Metabolism;Metabolism;Metabolism;Metabolism;Metabolism;Metabolism;Metabolism;Metabolism;Metabolism;Metabolism;Metabolism	Global and overview maps;Global and overview maps;Carbohydrate metabolism;Carbohydrate metabolism;Amino acid metabolism;Lipid metabolism;Carbohydrate metabolism;Metabolism of other amino acids;Lipid metabolism;Amino acid metabolism;Amino acid metabolism;Amino acid metabolism;Metabolism of cofactors and vitamins;Amino acid metabolism;Metabolism of terpenoids and polyketides	K00128;K00128;K00128;K00128;K00128;K00128;K00128;K00128;K00128;K00128;K00128;K00128;K00128;K00128;K00128	--	RWR94920.1 aldehyde dehydrogenase family 2 member B7, mitochondrial [Cinnamomum micranthum f. kanehirae]	ko01100//Metabolic pathways;ko01110//Biosynthesis of secondary metabolites;ko00010//Glycolysis / Gluconeogenesis;ko00620//Pyruvate metabolism;ko00380//Tryptophan metabolism;ko00561//Glycerolipid metabolism;ko00053//Ascorbate and aldarate metabolism;ko00410//beta-Alanine metabolism;ko00071//Fatty acid degradation;ko00280//Valine, leucine and isoleucine degradation;ko00330//Arginine and proline met…	-	GO:0003842//1-pyrroline-5-carboxylate dehydrogenase activity;GO:0004491//methylmalonate-semialdehyde dehydrogenase (acylating) activity;GO:0004777//succinate-semialdehyde dehydrogenase (NAD+) activity;GO:0008802//betaine-aldehyde dehydrogenase activity;GO:0009013//succinate-semialdehyde dehydrogenase [NAD(P)+] activity;GO:0016491//oxidoreductase activity;GO:0016620//oxidoreductase activity, actin…	GO:0006527//arginine catabolic process;GO:0006562//proline catabolic process;GO:0006574//valine catabolic process;GO:0006578//amino-acid betaine biosynthetic process;GO:0009450//gamma-aminobutyric acid catabolic process;GO:0010124//phenylacetate catabolic process
Ccam04g00739	11	6	9	248	92	68	0.844	0.377	0.657	17.833	8.467	6.032	0.626	10.7773	4.10569	4.07e-10	2.86e-08	--	-	-	-	--	RWR82166.1 protein pns1 [Cinnamomum micranthum f. kanehirae]	-	-	GO:0022857//transmembrane transporter activity	GO:0055085//transmembrane transport
Ccam02g03053	16	3	6	141	258	67	3.796	0.582	1.354	31.332	73.379	18.366	1.91067	41.0257	4.42438	4.26e-10	2.99e-08	--	-	-	-	--	RWR77460.1 Histone deacetylase 18 -like protein [Cinnamomum micranthum f. kanehirae]	-	-	-	-
Ccam05g00289	10	0	11	182	223	71	1.498	0	1.568	25.542	40.058	12.292	1.022	25.964	4.66705	4.28e-10	2.99e-08	DMP3	-	-	-	--	RWR84204.1 protein DMP2-like protein [Cinnamomum micranthum f. kanehirae]	-	-	-	-
Ccam12g00749	4	0	0	104	88	51	0.147	0	0	3.586	3.884	2.169	0.049	3.213	6.035	4.35e-10	3.03e-08	--	-	-	-	--	RWR96653.1 Glycosyl transferase [Cinnamomum micranthum f. kanehirae]	-	-	-	-
Ccam08g00880	1	2	2	100	113	31	0.109	0.178	0.208	10.223	14.786	3.909	0.165	9.63933	5.86839	4.49e-10	3.12e-08	At1g14600	-	-	-	G2-like	RWR90512.1 transcription repressor KAN1-like protein isoform X1 [Cinnamomum micranthum f. kanehirae]	-	GO:0005575//cellular_component;GO:0005622//intracellular anatomical structure;GO:0005634//nucleus;GO:0043226//organelle;GO:0043227//membrane-bounded organelle;GO:0043229//intracellular organelle;GO:0043231//intracellular membrane-bounded organelle	GO:0003674//molecular_function;GO:0003676//nucleic acid binding;GO:0003677//DNA binding;GO:0003700//DNA-binding transcription factor activity;GO:0005488//binding;GO:0097159//organic cyclic compound binding;GO:0140110//transcription regulator activity;GO:1901363//heterocyclic compound binding	GO:0006139//nucleobase-containing compound metabolic process;GO:0006351//transcription, DNA-templated;GO:0006355//regulation of transcription, DNA-templated;GO:0006725//cellular aromatic compound metabolic process;GO:0006807//nitrogen compound metabolic process;GO:0008150//biological_process;GO:0008152//metabolic process;GO:0009058//biosynthetic process;GO:0009059//macromolecule biosynthetic proc…
Ccam03g03733	1	0	0	273	63	55	0.053	0	0	13.439	3.97	3.34	0.017667	6.91633	8.61283	4.63e-10	3.2e-08	PUB16	-	-	-	--	RWR81215.1 U-box domain-containing protein 16-like protein [Cinnamomum micranthum f. kanehirae]	-	GO:0005575//cellular_component;GO:0005622//intracellular anatomical structure;GO:0005634//nucleus;GO:0005737//cytoplasm;GO:0043226//organelle;GO:0043227//membrane-bounded organelle;GO:0043229//intracellular organelle;GO:0043231//intracellular membrane-bounded organelle	GO:0003674//molecular_function;GO:0003824//catalytic activity;GO:0004842//ubiquitin-protein transferase activity;GO:0005515//protein binding;GO:0008270//zinc ion binding;GO:0016740//transferase activity;GO:0019787//ubiquitin-like protein transferase activity;GO:0140096//catalytic activity, acting on a protein	GO:0006464//cellular protein modification process;GO:0006807//nitrogen compound metabolic process;GO:0008150//biological_process;GO:0008152//metabolic process;GO:0009987//cellular process;GO:0010033//response to organic substance;GO:0010200//response to chitin;GO:0010243//response to organonitrogen compound;GO:0016567//protein ubiquitination;GO:0019538//protein metabolic process;GO:0032446//prote…
Ccam03g01164	46	2	14	3252	1642	1384	6.336	0.225	1.834	419.588	271.167	220.284	2.79833	303.68	6.76184	4.64e-10	3.2e-08	RNS1	-	-	-	--	RWR79378.1 extracellular ribonuclease LE-like protein [Cinnamomum micranthum f. kanehirae]	-	-	GO:0003723//RNA binding;GO:0033897//ribonuclease T2 activity	-
Ccam04g02049	1	0	0	94	213	46	0.128	0	0	11.308	32.795	6.826	0.042667	16.9763	8.6362	4.68e-10	3.23e-08	--	-	-	-	--	-	-	-	-	-
Ccam02g03439	1	1	3	108	84	37	0.075	0.061	0.214	7.595	7.561	3.21	0.116667	6.122	5.71354	5.09e-10	3.5e-08	TGA10	Environmental Information Processing	Signal transduction	K14431	bZIP	RWR77805.1 transcription factor HBP-1bc38-like protein isoform X2 [Cinnamomum micranthum f. kanehirae]	ko04075//Plant hormone signal transduction	GO:0005575//cellular_component;GO:0005622//intracellular anatomical structure;GO:0005634//nucleus;GO:0043226//organelle;GO:0043227//membrane-bounded organelle;GO:0043229//intracellular organelle;GO:0043231//intracellular membrane-bounded organelle	GO:0003674//molecular_function;GO:0003676//nucleic acid binding;GO:0003677//DNA binding;GO:0003700//DNA-binding transcription factor activity;GO:0005488//binding;GO:0005515//protein binding;GO:0042802//identical protein binding;GO:0042803//protein homodimerization activity;GO:0043565//sequence-specific DNA binding;GO:0046983//protein dimerization activity;GO:0097159//organic cyclic compound bindi…	GO:0000003//reproduction;GO:0002237//response to molecule of bacterial origin;GO:0003006//developmental process involved in reproduction;GO:0006139//nucleobase-containing compound metabolic process;GO:0006351//transcription, DNA-templated;GO:0006355//regulation of transcription, DNA-templated;GO:0006725//cellular aromatic compound metabolic process;GO:0006807//nitrogen compound metabolic process;…
Ccam02g00637	83	119	131	8	16	5	12.491	14.641	18.75	1.128	2.887	0.869	15.294	1.628	-3.23179	5.48e-10	3.76e-08	GSTU8	Metabolism;Metabolism	Global and overview maps;Metabolism of other amino acids	K00799;K00799	--	RWR75791.1 GST_C domain-containing protein/GST_N_3 domain-containing protein [Cinnamomum micranthum f. kanehirae]	ko01100//Metabolic pathways;ko00480//Glutathione metabolism	GO:0005575//cellular_component;GO:0005622//intracellular anatomical structure;GO:0005737//cytoplasm;GO:0005829//cytosol	GO:0003674//molecular_function;GO:0003824//catalytic activity;GO:0004364//glutathione transferase activity;GO:0005515//protein binding;GO:0016034//maleylacetoacetate isomerase activity;GO:0016740//transferase activity;GO:0016765//transferase activity, transferring alkyl or aryl (other than methyl) groups	GO:0006518//peptide metabolic process;GO:0006559//L-phenylalanine catabolic process;GO:0006572//tyrosine catabolic process;GO:0006575//cellular modified amino acid metabolic process;GO:0006749//glutathione metabolic process;GO:0006790//sulfur compound metabolic process;GO:0006807//nitrogen compound metabolic process;GO:0008150//biological_process;GO:0008152//metabolic process;GO:0009056//cataboli…
Ccam03g03283	0	0	0	99	57	33	0	0	0	24.182	17.82	9.944	0.001	17.3153	14.0798	5.55e-10	3.79e-08	--	-	-	-	--	OVA19937.1 hypothetical protein BVC80_237g37 [Macleaya cordata]	-	-	-	-
Ccam03g00024	940	1332	1504	254	325	335	64.871	75.155	98.719	16.419	26.89	26.714	79.5817	23.341	-1.76957	5.7e-10	3.88e-08	CDF3	-	-	-	Dof	RWR78377.1 cyclic dof factor 1-like protein [Cinnamomum micranthum f. kanehirae]	-	-	GO:0003677//DNA binding	GO:0006355//regulation of transcription, DNA-templated
Ccam04g01352	147	181	188	1224	966	530	22.826	22.978	27.765	178.026	179.833	95.094	24.523	150.984	2.62219	5.81e-10	3.95e-08	GGCT2;1	Metabolism;Metabolism	Global and overview maps;Metabolism of other amino acids	K22596;K22596	--	RWR82676.1 gamma-glutamylcyclotransferase 2-1-like protein [Cinnamomum micranthum f. kanehirae]	ko01100//Metabolic pathways;ko00480//Glutathione metabolism	-	GO:0003839//gamma-glutamylcyclotransferase activity	GO:0006751//glutathione catabolic process
Ccam06g00335	4	0	8	95	110	66	0.236	0	0.448	5.241	7.767	4.492	0.228	5.83333	4.67722	5.92e-10	4.02e-08	MLO6	-	-	-	--	RWR86499.1 MLO-like protein 12 [Cinnamomum micranthum f. kanehirae]	-	GO:0016020//membrane;GO:0016021//integral component of membrane	GO:0008948//oxaloacetate decarboxylase activity;GO:0015081//sodium ion transmembrane transporter activity	GO:0006952//defense response;GO:0036376//sodium ion export across plasma membrane
Ccam02g03079	5	0	1	131	63	55	0.68	0	0.129	16.7	10.28	8.649	0.269667	11.8763	5.46077	6.03e-10	4.08e-08	RNALX	-	-	-	--	RWR77482.1 ribonuclease 3-like protein [Cinnamomum micranthum f. kanehirae]	-	-	GO:0003723//RNA binding;GO:0033897//ribonuclease T2 activity	-
Ccam12g00794	5	0	1	1138	184	341	0.292	0	0.056	62.269	12.89	23.009	0.116	32.7227	8.14002	6.14e-10	4.14e-08	CYP71AU50	-	-	-	--	RWR96690.1 cytochrome P450 CYP736A12-like protein [Cinnamomum micranthum f. kanehirae]	-	-	GO:0004115//3',5'-cyclic-AMP phosphodiesterase activity;GO:0005506//iron ion binding;GO:0016705//oxidoreductase activity, acting on paired donors, with incorporation or reduction of molecular oxygen;GO:0020037//heme binding	GO:0006198//cAMP catabolic process
Ccam07g01754	24	2	5	781	2476	507	4.851	0.331	0.961	147.873	600.039	118.419	2.04767	288.777	7.13983	6.24e-10	4.2e-08	--	-	-	-	--	RWR89280.1 lipid transfer-like protein VAS [Cinnamomum micranthum f. kanehirae]	-	-	GO:0016730//oxidoreductase activity, acting on iron-sulfur proteins as donors	-
Ccam06g01597	68	21	67	927	363	310	8.267	2.087	7.747	105.56	52.907	43.547	6.03367	67.338	3.48031	6.3e-10	4.22e-08	EXPB18	-	-	-	--	RWR87464.1 putative expansin-B2 [Cinnamomum micranthum f. kanehirae]	-	-	-	-
Ccam03g02204	0	0	0	63	58	45	0	0	0	8.246	9.846	7.303	0.001	8.465	13.0473	6.31e-10	4.22e-08	GGH2	Metabolism	Metabolism of cofactors and vitamins	K01307	--	RWR96292.1 Peptidase C26 [Cinnamomum micranthum f. kanehirae]	ko00790//Folate biosynthesis	-	GO:0004190//aspartic-type endopeptidase activity;GO:0016787//hydrolase activity	GO:0030436//asexual sporulation
Ccam08g01135	14534	19425	14111	4213	4615	4967	1292.95	1412.83	1193.94	351.063	492.216	510.578	1299.91	451.286	-1.5263	6.55e-10	4.36e-08	--	Cellular Processes	Transport and catabolism	K13348	--	RWR90719.1 Peroxisomal membrane protein 2 [Cinnamomum micranthum f. kanehirae]	ko04146//Peroxisome	GO:0016021//integral component of membrane	-	-
Ccam12g00853	7	7	2	283	54	72	0.685	0.56	0.186	25.947	6.337	8.143	0.477	13.4757	4.82022	6.56e-10	4.36e-08	DBR	-	-	-	--	RWR96738.1 Alcohol dehydrogenase superfamily [Cinnamomum micranthum f. kanehirae]	-	-	GO:0008743//L-threonine 3-dehydrogenase activity;GO:0016655//oxidoreductase activity, acting on NAD(P)H, quinone or similar compound as acceptor	GO:0006567//threonine catabolic process;GO:0008152//metabolic process
Ccam03g00713	5	0	3	89	166	38	0.78	0	0.445	13.004	31.044	6.849	0.408333	16.9657	5.37673	6.58e-10	4.36e-08	At5g01750	-	-	-	--	RWR79003.1 protein LURP-one-related 14 [Cinnamomum micranthum f. kanehirae]	-	-	-	-
Ccam10g01026	7229	7116	3642	1076	1306	1476	254.587	204.892	121.99	35.495	55.143	60.064	193.823	50.234	-1.948	6.59e-10	4.36e-08	PPD	Metabolism;Metabolism;Metabolism;Metabolism;Metabolism;Metabolism	Global and overview maps;Global and overview maps;Global and overview maps;Carbohydrate metabolism;Carbohydrate metabolism;Energy metabolism	K01006;K01006;K01006;K01006;K01006;K01006	--	RWR93667.1 pyruvate, phosphate dikinase 2 isoform X1 [Cinnamomum micranthum f. kanehirae]	ko01100//Metabolic pathways;ko01110//Biosynthesis of secondary metabolites;ko01200//Carbon metabolism;ko00010//Glycolysis / Gluconeogenesis;ko00620//Pyruvate metabolism;ko00710//Carbon fixation in photosynthetic organisms	GO:0005575//cellular_component;GO:0005622//intracellular anatomical structure;GO:0005634//nucleus;GO:0005737//cytoplasm;GO:0005829//cytosol;GO:0009507//chloroplast;GO:0009532//plastid stroma;GO:0009536//plastid;GO:0009570//chloroplast stroma;GO:0043226//organelle;GO:0043227//membrane-bounded organelle;GO:0043229//intracellular organelle;GO:0043231//intracellular membrane-bounded organelle	GO:0000166//nucleotide binding;GO:0003674//molecular_function;GO:0003824//catalytic activity;GO:0005488//binding;GO:0005524//ATP binding;GO:0008965//phosphoenolpyruvate-protein phosphotransferase activity;GO:0008986//pyruvate, water dikinase activity;GO:0016301//kinase activity;GO:0016740//transferase activity;GO:0016772//transferase activity, transferring phosphorus-containing groups;GO:0016781/…	GO:0006082//organic acid metabolic process;GO:0006090//pyruvate metabolic process;GO:0006094//gluconeogenesis;GO:0006793//phosphorus metabolic process;GO:0006796//phosphate-containing compound metabolic process;GO:0006808//regulation of nitrogen utilization;GO:0008150//biological_process;GO:0008152//metabolic process;GO:0009401//phosphoenolpyruvate-dependent sugar phosphotransferase system;GO:000…
Ccam04g03140	596	126	607	5183	4532	2613	28.716	4.963	27.816	233.916	261.794	145.476	20.4983	213.729	3.3822	6.92e-10	4.57e-08	PAL	Metabolism;Metabolism;Metabolism;Metabolism	Global and overview maps;Global and overview maps;Biosynthesis of other secondary metabolites;Amino acid metabolism	K10775;K10775;K10775;K10775	--	RWR83967.1 phenylalanine ammonia-lyase [Cinnamomum micranthum f. kanehirae]	ko01100//Metabolic pathways;ko01110//Biosynthesis of secondary metabolites;ko00940//Phenylpropanoid biosynthesis;ko00360//Phenylalanine metabolism	-	GO:0004397//histidine ammonia-lyase activity;GO:0016841//ammonia-lyase activity;GO:0050368//tyrosine 2,3-aminomutase activity	GO:0006548//histidine catabolic process;GO:0009058//biosynthetic process;GO:0009698//phenylpropanoid metabolic process
Ccam01g01531	0	0	0	42	88	45	0	0	0	4.085	10.955	5.399	0.001	6.813	12.7341	7.26e-10	4.78e-08	CEQORH	Metabolism;Metabolism	Global and overview maps;Lipid metabolism	K00224;K00224	--	RWR73079.1 Alcohol dehydrogenase superfamily, zinc-type [Cinnamomum micranthum f. kanehirae]	ko01110//Biosynthesis of secondary metabolites;ko00592//alpha-Linolenic acid metabolism	-	GO:0004024//alcohol dehydrogenase activity, zinc-dependent;GO:0008270//zinc ion binding;GO:0008743//L-threonine 3-dehydrogenase activity;GO:0016491//oxidoreductase activity;GO:0016655//oxidoreductase activity, acting on NAD(P)H, quinone or similar compound as acceptor;GO:0050607//mycothiol-dependent formaldehyde dehydrogenase activity;GO:0051287//NAD binding;GO:0051903//S-(hydroxymethyl)glutathio…	GO:0006113//fermentation;GO:0006567//threonine catabolic process;GO:0008152//metabolic process;GO:0009404//toxin metabolic process;GO:0010127//mycothiol-dependent detoxification;GO:0019439//aromatic compound catabolic process;GO:0030494//bacteriochlorophyll biosynthetic process
Ccam09g00077	180	166	13	24379	8351	5535	18.501	13.888	1.248	2342.58	1027.06	656.085	11.2123	1341.91	6.90306	7.27e-10	4.78e-08	--	-	-	-	--	-	-	-	GO:0005199//structural constituent of cell wall	-
Ccam04g01093	156	74	213	12	19	12	10.328	4.005	13.412	0.744	1.508	0.918	9.24833	1.05667	-3.12967	7.9e-10	5.18e-08	At3g47200	-	-	-	--	RWR82457.1 UPF0481 protein [Cinnamomum micranthum f. kanehirae]	-	-	GO:0003676//nucleic acid binding	-
Ccam11g01741	65	9	26	665	305	301	6.05	0.685	2.302	57.98	34.037	32.374	3.01233	41.4637	3.78289	8.16e-10	5.33e-08	At3g11180	-	-	-	--	RWR95613.1 flavonol synthase/flavanone 3-hydroxylase-like protein isoform X2 [Cinnamomum micranthum f. kanehirae]	-	-	GO:0016491//oxidoreductase activity	-
Ccam05g01302	0	1	1	99	70	91	0	0.07	0.081	7.92	7.167	8.98	0.050333	8.02233	7.31636	8.55e-10	5.57e-08	--	-	-	-	--	RWR84852.1 heavy metal-associated isoprenylated plant protein 47 [Cinnamomum micranthum f. kanehirae]	-	-	-	-
Ccam07g01637	59	54	80	592	229	412	2.001	1.498	2.581	18.811	9.314	16.15	2.02667	14.7583	2.86435	8.64e-10	5.62e-08	At1g53440	-	-	-	--	RWR89185.1 putative LRR receptor-like serine/threonine-protein kinase [Cinnamomum micranthum f. kanehirae]	-	-	GO:0004672//protein kinase activity;GO:0005515//protein binding;GO:0005524//ATP binding	GO:0006468//protein phosphorylation
Ccam01g02526	164	71	261	3768	876	1123	9.022	3.193	13.655	194.153	57.773	71.382	8.62333	107.769	3.64356	9.02e-10	5.85e-08	NPF2.9	-	-	-	--	RWR73680.1 Proton-dependent oligopeptide transporter family [Cinnamomum micranthum f. kanehirae]	-	GO:0016020//membrane	GO:0015333//peptide:proton symporter activity;GO:0022857//transmembrane transporter activity	GO:0015833//peptide transport;GO:0055085//transmembrane transport
Ccam03g01200	1	0	0	147	78	58	0.061	0	0	8.371	5.684	4.074	0.020333	6.043	8.21527	9.52e-10	6.16e-08	--	-	-	-	--	-	-	-	-	-
Ccam06g01249	2	0	0	204	69	58	0.194	0	0	18.492	8.006	6.486	0.064667	10.9947	7.40957	9.55e-10	6.16e-08	6OMT	Metabolism;Metabolism;Metabolism	Global and overview maps;Global and overview maps;Biosynthesis of other secondary metabolites	K13383;K13383;K13383	--	RWR87195.1 LOW QUALITY PROTEIN: RS-norcoclaurine 6-O-methyltransferase-like protein [Cinnamomum micranthum f. kanehirae]	ko01100//Metabolic pathways;ko01110//Biosynthesis of secondary metabolites;ko00950//Isoquinoline alkaloid biosynthesis	-	GO:0008168//methyltransferase activity;GO:0008171//O-methyltransferase activity;GO:0008757//S-adenosylmethionine-dependent methyltransferase activity;GO:0046983//protein dimerization activity	GO:0006412//translation;GO:0009102//biotin biosynthetic process;GO:0016051//carbohydrate biosynthetic process;GO:0018364//peptidyl-glutamine methylation
Ccam01g00978	35	23	11	320	262	113	4.622	2.49	1.385	39.688	41.532	17.289	2.83233	32.8363	3.53523	9.6e-10	6.18e-08	--	-	-	-	--	RWR72656.1 putative Protein SSM1 [Cinnamomum micranthum f. kanehirae]	-	-	GO:0008967//phosphoglycolate phosphatase activity;GO:0016787//hydrolase activity;GO:0016791//phosphatase activity;GO:0016862//intramolecular oxidoreductase activity, interconverting keto- and enol-groups;GO:0018784//(S)-2-haloacid dehalogenase activity	GO:0006805//xenobiotic metabolic process;GO:0008152//metabolic process;GO:0009853//photorespiration;GO:0015671//oxygen transport;GO:0019509//L-methionine salvage from methylthioadenosine;GO:0043094//cellular metabolic compound salvage
Ccam03g01245	286	188	163	1131	1118	731	12.092	6.498	6.554	44.789	56.669	35.711	8.38133	45.723	2.44767	1.07e-09	6.84e-08	SS1	Metabolism;Metabolism;Metabolism	Global and overview maps;Global and overview maps;Carbohydrate metabolism	K00695;K00695;K00695	--	RWR79444.1 Sucrose synthase [Cinnamomum micranthum f. kanehirae]	ko01100//Metabolic pathways;ko01110//Biosynthesis of secondary metabolites;ko00500//Starch and sucrose metabolism	-	GO:0004373//glycogen (starch) synthase activity;GO:0008194//UDP-glycosyltransferase activity;GO:0009011//starch synthase activity;GO:0016157//sucrose synthase activity;GO:0016757//glycosyltransferase activity	GO:0005978//glycogen biosynthetic process;GO:0005985//sucrose metabolic process;GO:0009058//biosynthetic process;GO:0010125//mycothiol biosynthetic process;GO:0071793//bacillithiol biosynthetic process
Ccam01g00932	23	7	19	230	119	131	1.492	0.376	1.159	13.784	9.098	9.665	1.009	10.849	3.42656	1.08e-09	6.89e-08	AATP1	-	-	-	--	RWR72617.1 AAA-ATPase ASD, mitochondrial [Cinnamomum micranthum f. kanehirae]	-	GO:0000502//proteasome complex;GO:0009379//Holliday junction helicase complex	GO:0003723//RNA binding;GO:0003724//RNA helicase activity;GO:0004176//ATP-dependent peptidase activity;GO:0004222//metalloendopeptidase activity;GO:0004252//serine-type endopeptidase activity;GO:0004386//helicase activity;GO:0005524//ATP binding;GO:0005525//GTP binding;GO:0009378//four-way junction helicase activity;GO:0016491//oxidoreductase activity;GO:0016818//hydrolase activity, acting on aci…	GO:0006281//DNA repair;GO:0006310//DNA recombination;GO:0006508//proteolysis;GO:0010498//proteasomal protein catabolic process;GO:0019941//modification-dependent protein catabolic process;GO:0032297//negative regulation of DNA-dependent DNA replication initiation;GO:0051301//cell division
Ccam04g01472	79	63	63	3	3	6	5.441	3.547	4.127	0.194	0.248	0.477	4.37167	0.306333	-3.83501	1.09e-09	6.96e-08	--	-	-	-	--	RWR82777.1 hypothetical protein CKAN_01151200 [Cinnamomum micranthum f. kanehirae]	-	-	-	-
Ccam04g01651	44	20	38	415	172	217	5.33	1.981	4.378	47.089	24.98	30.375	3.89633	34.148	3.13161	1.1e-09	6.99e-08	HAT22	-	-	-	HD-ZIP	RWR82905.1 homeobox-leucine zipper protein HAT22-like protein [Cinnamomum micranthum f. kanehirae]	-	-	GO:0003677//DNA binding;GO:0043565//sequence-specific DNA binding	GO:0006355//regulation of transcription, DNA-templated;GO:0006914//autophagy
Ccam10g00894	30	4	35	349	379	167	1.227	0.134	1.362	13.374	18.59	7.895	0.907667	13.2863	3.87164	1.1e-09	6.99e-08	B120	-	-	-	--	RWR93577.1 Pkinase/S_locus_glycop/B_lectin/Pkinase_Tyr/PAN_2/DUF3403 domain-containing protein [Cinnamomum micranthum f. kanehirae]	-	GO:0005575//cellular_component;GO:0005886//plasma membrane;GO:0016020//membrane;GO:0016021//integral component of membrane;GO:0031224//intrinsic component of membrane;GO:0071944//cell periphery	GO:0000166//nucleotide binding;GO:0003674//molecular_function;GO:0003824//catalytic activity;GO:0004672//protein kinase activity;GO:0004674//protein serine/threonine kinase activity;GO:0005488//binding;GO:0005515//protein binding;GO:0005516//calmodulin binding;GO:0005524//ATP binding;GO:0016301//kinase activity;GO:0016740//transferase activity;GO:0016772//transferase activity, transferring phosph…	GO:0000003//reproduction;GO:0006464//cellular protein modification process;GO:0006468//protein phosphorylation;GO:0006793//phosphorus metabolic process;GO:0006796//phosphate-containing compound metabolic process;GO:0006807//nitrogen compound metabolic process;GO:0006826//iron ion transport;GO:0007154//cell communication;GO:0008037//cell recognition;GO:0008150//biological_process;GO:0008152//metab…
Ccam07g00445	1444	1853	1543	455	412	518	108.907	114.247	110.668	32.139	37.225	45.153	111.274	38.1723	-1.54352	1.13e-09	7.16e-08	CRK25	-	-	-	--	RWR88277.1 putative receptor-like protein kinase isoform X1 [Cinnamomum micranthum f. kanehirae]	-	-	GO:0004672//protein kinase activity;GO:0005524//ATP binding	GO:0006468//protein phosphorylation
Ccam02g02164	62	52	73	422	379	217	3.608	2.474	4.041	23.004	26.443	14.592	3.37433	21.3463	2.66131	1.21e-09	7.67e-08	ITN1	-	-	-	--	RWR76865.1 Ankyrin repeat-containing protein [Cinnamomum micranthum f. kanehirae]	-	GO:0005575//cellular_component;GO:0005576//extracellular region;GO:0005622//intracellular anatomical structure;GO:0005634//nucleus;GO:0005643//nuclear pore;GO:0005886//plasma membrane;GO:0005887//integral component of plasma membrane;GO:0016020//membrane;GO:0016021//integral component of membrane;GO:0031224//intrinsic component of membrane;GO:0043226//organelle;GO:0043227//membrane-bounded organe…	GO:0004427//inorganic diphosphatase activity;GO:0005515//protein binding;GO:0008289//lipid binding;GO:0009678//pyrophosphate hydrolysis-driven proton transmembrane transporter activity	GO:0006869//lipid transport;GO:0006950//response to stress;GO:0006970//response to osmotic stress;GO:0007154//cell communication;GO:0007165//signal transduction;GO:0008104//protein localization;GO:0008150//biological_process;GO:0009628//response to abiotic stimulus;GO:0009651//response to salt stress;GO:0009987//cellular process;GO:0016973//poly(A)+ mRNA export from nucleus;GO:0023052//signaling;…
Ccam02g02159	352	263	211	1901	1453	875	50.312	30.734	28.684	254.512	248.991	144.514	36.5767	216.006	2.56207	1.23e-09	7.78e-08	CHI	Metabolism;Metabolism;Metabolism	Global and overview maps;Global and overview maps;Biosynthesis of other secondary metabolites	K01859;K01859;K01859	--	RWR76860.1 chalcone--flavonone isomerase 2-like protein [Cinnamomum micranthum f. kanehirae]	ko01100//Metabolic pathways;ko01110//Biosynthesis of secondary metabolites;ko00941//Flavonoid biosynthesis	GO:0000325//plant-type vacuole;GO:0005575//cellular_component;GO:0005622//intracellular anatomical structure;GO:0005634//nucleus;GO:0005737//cytoplasm;GO:0005773//vacuole;GO:0005774//vacuolar membrane;GO:0005783//endoplasmic reticulum;GO:0005789//endoplasmic reticulum membrane;GO:0009705//plant-type vacuole membrane;GO:0012505//endomembrane system;GO:0016020//membrane;GO:0019898//extrinsic compon…	GO:0003674//molecular_function;GO:0003824//catalytic activity;GO:0016853//isomerase activity;GO:0016872//intramolecular lyase activity;GO:0045430//chalcone isomerase activity	GO:0008150//biological_process;GO:0008152//metabolic process;GO:0009058//biosynthetic process;GO:0009314//response to radiation;GO:0009411//response to UV;GO:0009416//response to light stimulus;GO:0009628//response to abiotic stimulus;GO:0009719//response to endogenous stimulus;GO:0009725//response to hormone;GO:0009733//response to auxin;GO:0009812//flavonoid metabolic process;GO:0009813//flavon…
Ccam06g01250	11	0	1	2413	952	810	0.776	0	0.067	159.528	80.558	66.06	0.281	102.049	8.50447	1.27e-09	7.99e-08	CYP80B2	Metabolism;Metabolism;Metabolism	Global and overview maps;Global and overview maps;Biosynthesis of other secondary metabolites	K13385;K13385;K13385	--	RWR87196.1 putative S-N-methylcoclaurine 3'-hydroxylase isozyme 2 [Cinnamomum micranthum f. kanehirae]	ko01100//Metabolic pathways;ko01110//Biosynthesis of secondary metabolites;ko00950//Isoquinoline alkaloid biosynthesis	-	GO:0005506//iron ion binding;GO:0016705//oxidoreductase activity, acting on paired donors, with incorporation or reduction of molecular oxygen;GO:0020037//heme binding	GO:0007166//cell surface receptor signaling pathway
Ccam06g00693	28	30	75	474	377	215	2.599	2.289	6.646	41.21	41.957	23.062	3.84467	35.4097	3.20321	1.28e-09	8.05e-08	At1g28695	-	-	-	--	RWR86766.1 Nucleotide-diphospho-sugar transferase [Cinnamomum micranthum f. kanehirae]	-	-	-	-
MSTRG.4470	0	0	0	96	42	35	0	0	0	4.69	2.626	2.109	0.001	3.14167	11.6173	1.34e-09	8.39e-08	DTX14	-	-	-	--	RWR93919.1 Protein TRANSPARENT TESTA 12 [Cinnamomum micranthum f. kanehirae]	-	GO:0016020//membrane	GO:0015297//antiporter activity;GO:0042910//xenobiotic transmembrane transporter activity	GO:0006855//xenobiotic transmembrane transport;GO:0055085//transmembrane transport
Ccam07g01586	808	947	1055	208	296	237	127.787	122.45	158.692	30.813	56.125	43.311	136.31	43.4163	-1.65058	1.37e-09	8.54e-08	RPS20	Genetic Information Processing	Translation	K02968	--	RWR89141.1 30S ribosomal protein S20, chloroplastic [Cinnamomum micranthum f. kanehirae]	ko03010//Ribosome	GO:0000312//plastid small ribosomal subunit;GO:0005575//cellular_component;GO:0005622//intracellular anatomical structure;GO:0005634//nucleus;GO:0005737//cytoplasm;GO:0005840//ribosome;GO:0009507//chloroplast;GO:0009526//plastid envelope;GO:0009532//plastid stroma;GO:0009536//plastid;GO:0009570//chloroplast stroma;GO:0009941//chloroplast envelope;GO:0016020//membrane;GO:0022627//cytosolic small r…	GO:0003674//molecular_function;GO:0003676//nucleic acid binding;GO:0003677//DNA binding;GO:0003723//RNA binding;GO:0003735//structural constituent of ribosome;GO:0005198//structural molecule activity;GO:0005488//binding;GO:0019843//rRNA binding;GO:0097159//organic cyclic compound binding;GO:1901363//heterocyclic compound binding	GO:0006412//translation;GO:0006518//peptide metabolic process;GO:0006807//nitrogen compound metabolic process;GO:0008150//biological_process;GO:0008152//metabolic process;GO:0009058//biosynthetic process;GO:0009059//macromolecule biosynthetic process;GO:0009987//cellular process;GO:0010467//gene expression;GO:0019538//protein metabolic process;GO:0034641//cellular nitrogen compound metabolic proc…
Ccam05g02821	0	3	13	171	119	83	0	0.233	1.173	15.199	13.538	9.101	0.468667	12.6127	4.75017	1.41e-09	8.79e-08	10HGO	-	-	-	--	RWR85818.1 Alcohol dehydrogenase superfamily [Cinnamomum micranthum f. kanehirae]	-	-	GO:0004024//alcohol dehydrogenase activity, zinc-dependent;GO:0004617//phosphoglycerate dehydrogenase activity;GO:0008270//zinc ion binding;GO:0008743//L-threonine 3-dehydrogenase activity;GO:0016491//oxidoreductase activity;GO:0016655//oxidoreductase activity, acting on NAD(P)H, quinone or similar compound as acceptor;GO:0018467//formaldehyde dehydrogenase activity;GO:0050607//mycothiol-dependen…	GO:0006113//fermentation;GO:0006564//L-serine biosynthetic process;GO:0006567//threonine catabolic process;GO:0006631//fatty acid metabolic process;GO:0008152//metabolic process;GO:0009404//toxin metabolic process;GO:0010127//mycothiol-dependent detoxification;GO:0019439//aromatic compound catabolic process;GO:0030494//bacteriochlorophyll biosynthetic process;GO:0046292//formaldehyde metabolic pr…
Ccam05g01173	35	67	56	0	0	0	2.476	3.815	3.737	0	0	0	3.34267	0.001	-11.7068	1.44e-09	8.95e-08	--	-	-	-	--	RWR84904.1 ankyrin repeat-containing-like protein [Cinnamomum micranthum f. kanehirae]	-	-	GO:0005515//protein binding	-
Ccam07g00051	105	198	179	17	28	22	24.737	38.138	40.109	3.752	7.909	5.989	34.328	5.88333	-2.54468	1.46e-09	9.02e-08	--	-	-	-	--	RWR88090.1 hypothetical protein CKAN_01707200 [Cinnamomum micranthum f. kanehirae]	-	-	-	-
MSTRG.2972	0	0	0	47	44	61	0	0	0	2.879	3.45	4.61	0.001	3.64633	11.8322	1.51e-09	9.36e-08	--	-	-	-	--	XP_042419722.1 protein FAR1-RELATED SEQUENCE 5-like [Zingiber officinale]	-	-	-	-
Ccam04g00612	36	40	94	0	0	0	1.714	1.556	4.254	0	0	0	2.508	0.001	-11.2923	1.52e-09	9.36e-08	LRK10L-1.2	-	-	-	--	RWR82050.1 LEAF RUST 10 DISEASE-RESISTANCE LOCUS RECEPTOR-LIKE PROTEIN KINASE-like protein 1.2 isoform X2 [Cinnamomum micranthum f. kanehirae]	-	GO:0005575//cellular_component;GO:0005886//plasma membrane;GO:0016020//membrane;GO:0016021//integral component of membrane;GO:0031224//intrinsic component of membrane;GO:0031522//cell envelope Sec protein transport complex;GO:0071944//cell periphery	GO:0000166//nucleotide binding;GO:0003674//molecular_function;GO:0003824//catalytic activity;GO:0004672//protein kinase activity;GO:0004674//protein serine/threonine kinase activity;GO:0005488//binding;GO:0005524//ATP binding;GO:0015450//protein-transporting ATPase activity;GO:0016301//kinase activity;GO:0016740//transferase activity;GO:0016772//transferase activity, transferring phosphorus-conta…	GO:0000003//reproduction;GO:0001101//response to acid chemical;GO:0003006//developmental process involved in reproduction;GO:0006464//cellular protein modification process;GO:0006468//protein phosphorylation;GO:0006793//phosphorus metabolic process;GO:0006796//phosphate-containing compound metabolic process;GO:0006807//nitrogen compound metabolic process;GO:0006950//response to stress;GO:0007154/…
Ccam07g01571	123	114	25	1091	526	776	6.888	5.22	1.332	57.229	35.316	50.215	4.48	47.5867	3.40899	1.57e-09	9.68e-08	ctps1	Metabolism;Metabolism	Global and overview maps;Nucleotide metabolism	K01937;K01937	--	PIA37564.1 hypothetical protein AQUCO_03000262v1 [Aquilegia coerulea]	ko01100//Metabolic pathways;ko00240//Pyrimidine metabolism	GO:0005951//carbamoyl-phosphate synthase complex	GO:0000107//imidazoleglycerol-phosphate synthase activity;GO:0003883//CTP synthase activity;GO:0003922//GMP synthase (glutamine-hydrolyzing) activity;GO:0004049//anthranilate synthase activity;GO:0004088//carbamoyl-phosphate synthase (glutamine-hydrolyzing) activity;GO:0004642//phosphoribosylformylglycinamidine synthase activity;GO:0016787//hydrolase activity;GO:0016884//carbon-nitrogen ligase ac…	GO:0000105//histidine biosynthetic process;GO:0000162//tryptophan biosynthetic process;GO:0006177//GMP biosynthetic process;GO:0006221//pyrimidine nucleotide biosynthetic process;GO:0009152//purine ribonucleotide biosynthetic process;GO:0009220//pyrimidine ribonucleotide biosynthetic process
Ccam01g02611	438	116	176	2097	4071	1088	28.609	6.195	10.934	128.298	318.797	82.116	15.246	176.404	3.53238	1.67e-09	1.03e-07	STP13	-	-	-	--	RWR73752.1 sugar transport protein 13 [Cinnamomum micranthum f. kanehirae]	-	GO:0005575//cellular_component;GO:0005886//plasma membrane;GO:0005887//integral component of plasma membrane;GO:0005911//cell-cell junction;GO:0009506//plasmodesma;GO:0016020//membrane;GO:0016021//integral component of membrane;GO:0030054//cell junction;GO:0031224//intrinsic component of membrane;GO:0055044//symplast;GO:0071944//cell periphery	GO:0003674//molecular_function;GO:0005215//transporter activity;GO:0005351//carbohydrate:proton symporter activity;GO:0005355//glucose transmembrane transporter activity;GO:0005356//glucose:proton symporter activity;GO:0005358//high-affinity glucose:proton symporter activity;GO:0005402//carbohydrate:cation symporter activity;GO:0008028//monocarboxylic acid transmembrane transporter activity;GO:00…	GO:0001101//response to acid chemical;GO:0006810//transport;GO:0006811//ion transport;GO:0006812//cation transport;GO:0006855//xenobiotic transmembrane transport;GO:0006950//response to stress;GO:0006970//response to osmotic stress;GO:0008150//biological_process;GO:0008643//carbohydrate transport;GO:0008645//hexose transmembrane transport;GO:0009414//response to water deprivation;GO:0009415//resp…
Ccam10g00976	148	41	41	1233	562	502	9.855	2.232	2.597	76.908	44.868	38.627	4.89467	53.4677	3.44938	1.69e-09	1.04e-07	EMB3004	Metabolism;Metabolism;Metabolism;Metabolism;Metabolism	Global and overview maps;Global and overview maps;Global and overview maps;Biosynthesis of other secondary metabolites;Amino acid metabolism	K13832;K13832;K13832;K13832;K13832	--	RWR93631.1 Dehydroquinase class I [Cinnamomum micranthum f. kanehirae]	ko01100//Metabolic pathways;ko01110//Biosynthesis of secondary metabolites;ko01230//Biosynthesis of amino acids;ko00999//Biosynthesis of various plant secondary metabolites;ko00400//Phenylalanine, tyrosine and tryptophan biosynthesis	GO:0005575//cellular_component;GO:0005622//intracellular anatomical structure;GO:0005737//cytoplasm;GO:0009507//chloroplast;GO:0009532//plastid stroma;GO:0009536//plastid;GO:0009570//chloroplast stroma;GO:0043226//organelle;GO:0043227//membrane-bounded organelle;GO:0043229//intracellular organelle;GO:0043231//intracellular membrane-bounded organelle	GO:0000166//nucleotide binding;GO:0003674//molecular_function;GO:0003824//catalytic activity;GO:0003855//3-dehydroquinate dehydratase activity;GO:0004013//adenosylhomocysteinase activity;GO:0004764//shikimate 3-dehydrogenase (NADP+) activity;GO:0005488//binding;GO:0008883//glutamyl-tRNA reductase activity;GO:0016491//oxidoreductase activity;GO:0016614//oxidoreductase activity, acting on CH-OH gro…	GO:0000003//reproduction;GO:0003006//developmental process involved in reproduction;GO:0006082//organic acid metabolic process;GO:0006520//cellular amino acid metabolic process;GO:0006725//cellular aromatic compound metabolic process;GO:0006730//one-carbon metabolic process;GO:0006779//porphyrin-containing compound biosynthetic process;GO:0006807//nitrogen compound metabolic process;GO:0007275//m…
Ccam06g01387	257	71	127	1148	1654	710	15.511	3.504	7.29	64.901	119.684	49.516	8.76833	78.0337	3.15372	1.93e-09	1.18e-07	4CL2	Metabolism;Metabolism;Metabolism;Metabolism	Global and overview maps;Global and overview maps;Biosynthesis of other secondary metabolites;Metabolism of cofactors and vitamins	K01904;K01904;K01904;K01904	--	RWR87297.1 4-coumarate-CoA ligase [Cinnamomum micranthum f. kanehirae]	ko01100//Metabolic pathways;ko01110//Biosynthesis of secondary metabolites;ko00940//Phenylpropanoid biosynthesis;ko00130//Ubiquinone and other terpenoid-quinone biosynthesis	-	GO:0003987//acetate-CoA ligase activity;GO:0004043//L-aminoadipate-semialdehyde dehydrogenase activity;GO:0008668//(2,3-dihydroxybenzoyl)adenylate synthase activity;GO:0008756//o-succinylbenzoate-CoA ligase activity;GO:0030729//acetoacetate-CoA ligase activity;GO:0047473//D-alanine [D-alanyl carrier protein] ligase activity;GO:0050218//propionate-CoA ligase activity	GO:0009234//menaquinone biosynthetic process;GO:0019287//isopentenyl diphosphate biosynthetic process, mevalonate pathway;GO:0019290//siderophore biosynthetic process;GO:0019350//teichoic acid biosynthetic process;GO:0019427//acetyl-CoA biosynthetic process from acetate;GO:0019878//lysine biosynthetic process via aminoadipic acid
Ccam04g01533	22	1	5	110	184	232	1.349	0.05	0.292	6.319	13.529	16.441	0.563667	12.0963	4.42358	1.96e-09	1.19e-07	--	-	-	-	--	-	-	-	-	-
Ccam04g00439	624	691	924	4596	2407	2916	100.609	91.017	141.61	693.626	464.97	542.986	111.079	567.194	2.35226	2.03e-09	1.23e-07	GSTF9	Metabolism;Metabolism	Global and overview maps;Metabolism of other amino acids	K00799;K00799	--	RWR81922.1 glutathione S-transferase F10-like protein [Cinnamomum micranthum f. kanehirae]	ko01100//Metabolic pathways;ko00480//Glutathione metabolism	-	GO:0005515//protein binding;GO:0016034//maleylacetoacetate isomerase activity;GO:0016209//antioxidant activity;GO:0016491//oxidoreductase activity	GO:0006559//L-phenylalanine catabolic process;GO:0006572//tyrosine catabolic process;GO:0006749//glutathione metabolic process
Ccam12g00173	90	97	140	1223	549	411	9.123	8.039	13.498	116.124	66.72	48.141	10.22	76.995	2.91337	2.09e-09	1.27e-07	WRKY28	-	-	-	WRKY	RWR96170.1 putative WRKY transcription factor 71 [Cinnamomum micranthum f. kanehirae]	-	GO:0005634//nucleus	GO:0003700//DNA-binding transcription factor activity;GO:0043565//sequence-specific DNA binding	GO:0006355//regulation of transcription, DNA-templated
Ccam01g03080	47	27	44	270	216	177	1.921	0.902	1.71	10.334	10.582	8.357	1.511	9.75767	2.69103	2.19e-09	1.32e-07	PUB50	-	-	-	--	RWR74123.1 putative U-box domain-containing protein 50 [Cinnamomum micranthum f. kanehirae]	-	-	GO:0000166//nucleotide binding;GO:0003674//molecular_function;GO:0003824//catalytic activity;GO:0004672//protein kinase activity;GO:0004842//ubiquitin-protein transferase activity;GO:0005488//binding;GO:0005524//ATP binding;GO:0016301//kinase activity;GO:0016740//transferase activity;GO:0016772//transferase activity, transferring phosphorus-containing groups;GO:0016773//phosphotransferase activit…	GO:0006464//cellular protein modification process;GO:0006468//protein phosphorylation;GO:0006793//phosphorus metabolic process;GO:0006796//phosphate-containing compound metabolic process;GO:0006807//nitrogen compound metabolic process;GO:0008150//biological_process;GO:0008152//metabolic process;GO:0009987//cellular process;GO:0016310//phosphorylation;GO:0016567//protein ubiquitination;GO:0019538/…
Ccam04g01778	24	5	8	286	154	86	2.706	0.461	0.858	30.203	20.816	11.204	1.34167	20.741	3.95039	2.33e-09	1.4e-07	WRKY7	-	-	-	WRKY	RWR82999.1 putative WRKY transcription factor 7 [Cinnamomum micranthum f. kanehirae]	-	-	GO:0003700//DNA-binding transcription factor activity;GO:0043565//sequence-specific DNA binding	GO:0006355//regulation of transcription, DNA-templated
Ccam12g01130	184	46	99	1268	832	546	15.368	3.141	7.864	99.202	83.313	52.695	8.791	78.4033	3.15682	2.35e-09	1.41e-07	At5g63180	Metabolism;Metabolism	Global and overview maps;Carbohydrate metabolism	K01728;K01728	--	RWR96981.1 putative pectate lyase 18 [Cinnamomum micranthum f. kanehirae]	ko01100//Metabolic pathways;ko00040//Pentose and glucuronate interconversions	-	-	-
Ccam01g00188	178	112	90	610	982	496	4.868	2.504	2.341	15.628	32.201	15.675	3.23767	21.168	2.70886	2.35e-09	1.41e-07	--	-	-	-	--	RWR71994.1 adhesive plaque matrix-like protein isoform X1 [Cinnamomum micranthum f. kanehirae]	-	-	-	-
Ccam01g04191	0	0	0	63	41	43	0	0	0	6.28	5.234	5.29	0.001	5.60133	12.4515	2.37e-09	1.42e-07	COR2	Metabolism;Metabolism;Metabolism	Global and overview maps;Global and overview maps;Biosynthesis of other secondary metabolites	K22374;K22374;K22374	--	RWR75130.1 methylecgonone reductase-like protein [Cinnamomum micranthum f. kanehirae]	ko01100//Metabolic pathways;ko01110//Biosynthesis of secondary metabolites;ko00999//Biosynthesis of various plant secondary metabolites	-	GO:0047834//D-threo-aldose 1-dehydrogenase activity	-
Ccam06g01233	122	12	14	999	891	588	5.498	0.442	0.6	42.172	48.142	30.62	2.18	40.3113	4.20878	2.51e-09	1.5e-07	HAK5	-	-	-	--	RWR87182.1 potassium transporter 5-like protein [Cinnamomum micranthum f. kanehirae]	-	GO:0016020//membrane	GO:0015079//potassium ion transmembrane transporter activity	GO:0006813//potassium ion transport;GO:0071805//potassium ion transmembrane transport
Ccam08g00615	7	4	8	84	162	48	2.098	0.98	2.28	23.578	58.2	16.62	1.786	32.7993	4.19886	2.52e-09	1.5e-07	CC-1	Metabolism;Metabolism	Global and overview maps;Energy metabolism	K08738;K08738	--	RWR90304.1 cytochrome c-like protein [Cinnamomum micranthum f. kanehirae]	ko01100//Metabolic pathways;ko00190//Oxidative phosphorylation	GO:0009523//photosystem II;GO:0009538//photosystem I reaction center;GO:0009654//photosystem II oxygen evolving complex	GO:0004129//cytochrome-c oxidase activity;GO:0009055//electron transfer activity;GO:0010242//oxygen evolving activity;GO:0020037//heme binding	-
MSTRG.24943	393	528	273	40	62	94	5.69	6.275	3.786	0.547	1.083	1.581	5.25033	1.07033	-2.29435	2.52e-09	1.5e-07	--	-	-	-	--	RWR90932.1 hypothetical protein CKAN_02006300 [Cinnamomum micranthum f. kanehirae]	-	-	-	-
Ccam04g00799	0	0	0	69	43	37	0	0	0	6.836	5.452	4.522	0.001	5.60333	12.4521	2.58e-09	1.53e-07	MYB62	-	-	-	MYB	RWR82226.1 transcription factor MYB108 [Cinnamomum micranthum f. kanehirae]	-	GO:0005575//cellular_component;GO:0005622//intracellular anatomical structure;GO:0005634//nucleus;GO:0043226//organelle;GO:0043227//membrane-bounded organelle;GO:0043229//intracellular organelle;GO:0043231//intracellular membrane-bounded organelle	GO:0000981//DNA-binding transcription factor activity, RNA polymerase II-specific;GO:0001067//transcription regulatory region nucleic acid binding;GO:0003674//molecular_function;GO:0003676//nucleic acid binding;GO:0003677//DNA binding;GO:0003700//DNA-binding transcription factor activity;GO:0005488//binding;GO:0043565//sequence-specific DNA binding;GO:0097159//organic cyclic compound binding;GO:0…	GO:0000003//reproduction;GO:0001101//response to acid chemical;GO:0003006//developmental process involved in reproduction;GO:0006139//nucleobase-containing compound metabolic process;GO:0006351//transcription, DNA-templated;GO:0006355//regulation of transcription, DNA-templated;GO:0006357//regulation of transcription by RNA polymerase II;GO:0006725//cellular aromatic compound metabolic process;GO…
Ccam04g00776	0	2	2	50	89	52	0	0.269	0.312	7.692	17.524	9.868	0.193667	11.6947	5.91613	2.75e-09	1.63e-07	--	-	-	-	--	RWR82199.1 non-specific lipid-transfer protein-like protein [Cinnamomum micranthum f. kanehirae]	-	-	-	-
Ccam04g01670	2	0	1	118	31	84	0.481	0	0.229	26.59	8.941	23.35	0.236667	19.627	6.37384	2.97e-09	1.76e-07	--	-	-	-	--	RWR82915.1 hypothetical protein CKAN_01165500 [Cinnamomum micranthum f. kanehirae]	-	-	-	-
Ccam04g00445	108	122	210	18	25	16	8.462	7.815	15.649	1.321	2.348	1.449	10.642	1.706	-2.64108	2.99e-09	1.76e-07	OFUT23	-	-	-	--	RWR81927.1 GDP-fucose protein O-fucosyltransferase [Cinnamomum micranthum f. kanehirae]	-	GO:0005575//cellular_component;GO:0016020//membrane;GO:0016021//integral component of membrane;GO:0031224//intrinsic component of membrane	GO:0003674//molecular_function;GO:0003824//catalytic activity;GO:0016740//transferase activity;GO:0016757//glycosyltransferase activity	GO:0005975//carbohydrate metabolic process;GO:0005996//monosaccharide metabolic process;GO:0006004//fucose metabolic process;GO:0006464//cellular protein modification process;GO:0006486//protein glycosylation;GO:0006807//nitrogen compound metabolic process;GO:0008150//biological_process;GO:0008152//metabolic process;GO:0009058//biosynthetic process;GO:0009059//macromolecule biosynthetic process;G…
Ccam10g01216	3	0	0	209	49	40	0.418	0	0	27.296	8.191	6.445	0.139333	13.9773	6.64841	3.13e-09	1.84e-07	--	-	-	-	--	RWR93819.1 hypothetical protein CKAN_02309500 [Cinnamomum micranthum f. kanehirae]	-	-	GO:0050611//arsenate reductase (azurin) activity	-
Ccam11g02070	21	1	4	240	188	93	1.612	0.063	0.292	17.257	17.303	8.249	0.655667	14.2697	4.44384	3.13e-09	1.84e-07	RIPK	-	-	-	--	RWR95887.1 serine/threonine-protein kinase-like protein [Cinnamomum micranthum f. kanehirae]	-	-	GO:0004672//protein kinase activity;GO:0005524//ATP binding	GO:0006468//protein phosphorylation
Ccam12g00432	24	10	36	252	200	134	3.36	1.145	4.794	33.047	33.57	21.678	3.09967	29.4317	3.24718	3.27e-09	1.91e-07	PTI5	Organismal Systems	Environmental adaptation	K13433	ERF	RWR96387.1 pathogenesis-related genes transcriptional activator PTI5-like protein [Cinnamomum micranthum f. kanehirae]	ko04626//Plant-pathogen interaction	-	GO:0003700//DNA-binding transcription factor activity	GO:0006355//regulation of transcription, DNA-templated
Ccam07g01229	7	4	8	125	68	59	0.545	0.254	0.592	9.111	6.344	5.305	0.463667	6.92	3.89961	3.41e-09	1.99e-07	CIPK4	-	-	-	--	RWR88852.1 CBL-interacting serine/threonine-protein kinase 7-like protein [Cinnamomum micranthum f. kanehirae]	-	-	GO:0004672//protein kinase activity;GO:0005524//ATP binding	GO:0006468//protein phosphorylation;GO:0007165//signal transduction
Ccam04g01752	104	4	26	6274	5592	2392	9.276	0.292	2.206	524.168	597.976	246.525	3.92467	456.223	6.86102	3.5e-09	2.04e-07	At3g26430	-	-	-	--	RWR82975.1 GDSL esterase/lipase-like protein [Cinnamomum micranthum f. kanehirae]	-	-	GO:0016788//hydrolase activity, acting on ester bonds	-
Ccam01g03603	3560	5956	4638	942	1381	1295	112.918	154.454	139.917	27.987	52.516	47.463	135.763	42.6553	-1.67029	3.51e-09	2.04e-07	SPS3	Metabolism;Metabolism;Metabolism	Global and overview maps;Global and overview maps;Carbohydrate metabolism	K00696;K00696;K00696	--	RWR74565.1 putative sucrose-phosphate synthase 2 [Cinnamomum micranthum f. kanehirae]	ko01100//Metabolic pathways;ko01110//Biosynthesis of secondary metabolites;ko00500//Starch and sucrose metabolism	-	GO:0004373//glycogen (starch) synthase activity;GO:0008194//UDP-glycosyltransferase activity;GO:0009011//starch synthase activity;GO:0016157//sucrose synthase activity;GO:0016757//glycosyltransferase activity;GO:0050307//sucrose-phosphate phosphatase activity	GO:0005978//glycogen biosynthetic process;GO:0005985//sucrose metabolic process;GO:0005986//sucrose biosynthetic process;GO:0009058//biosynthetic process;GO:0010125//mycothiol biosynthetic process;GO:0071793//bacillithiol biosynthetic process
Ccam07g00453	2	1	6	68	78	52	0.07	0.029	0.2	2.237	3.273	2.121	0.099667	2.54367	4.67366	3.56e-09	2.06e-07	CRK25	-	-	-	--	RWR88274.1 Protein kinase domain-containing protein [Cinnamomum micranthum f. kanehirae]	-	GO:0016592//mediator complex	GO:0004672//protein kinase activity;GO:0005524//ATP binding	GO:0006468//protein phosphorylation
Ccam01g01221	448	291	528	2208	1845	1384	42.16	22.39	47.259	194.633	208.164	150.497	37.2697	184.431	2.30701	3.63e-09	2.1e-07	UPTG2	Metabolism;Metabolism	Global and overview maps;Carbohydrate metabolism	K13379;K13379	--	RWR72855.1 Reversibly glycosylated polypeptide family [Cinnamomum micranthum f. kanehirae]	ko01100//Metabolic pathways;ko00520//Amino sugar and nucleotide sugar metabolism	-	-	-
Ccam03g03449	21	11	26	184	274	88	1.11	0.476	1.308	9.114	17.371	5.377	0.964667	10.6207	3.4607	3.64e-09	2.1e-07	DRP1E	-	-	-	--	RWR80991.1 Dynamin central domain-containing protein [Cinnamomum micranthum f. kanehirae]	-	GO:0005737//cytoplasm	GO:0003924//GTPase activity;GO:0005525//GTP binding;GO:0043022//ribosome binding	GO:0042254//ribosome biogenesis
Ccam01g01102	90	96	91	468	525	280	8.636	7.532	8.305	42.065	60.398	31.046	8.15767	44.503	2.44767	3.76e-09	2.17e-07	BZIP50	-	-	-	bZIP	RWR72759.1 bZIP transcription factor 60 [Cinnamomum micranthum f. kanehirae]	-	GO:0005575//cellular_component;GO:0005622//intracellular anatomical structure;GO:0005634//nucleus;GO:0005737//cytoplasm;GO:0005783//endoplasmic reticulum;GO:0005789//endoplasmic reticulum membrane;GO:0012505//endomembrane system;GO:0016020//membrane;GO:0016021//integral component of membrane;GO:0031224//intrinsic component of membrane;GO:0031984//organelle subcompartment;GO:0042175//nuclear outer…	GO:0003674//molecular_function;GO:0003676//nucleic acid binding;GO:0003677//DNA binding;GO:0003700//DNA-binding transcription factor activity;GO:0005488//binding;GO:0097159//organic cyclic compound binding;GO:0140110//transcription regulator activity;GO:1901363//heterocyclic compound binding	GO:0002376//immune system process;GO:0006139//nucleobase-containing compound metabolic process;GO:0006351//transcription, DNA-templated;GO:0006355//regulation of transcription, DNA-templated;GO:0006725//cellular aromatic compound metabolic process;GO:0006807//nitrogen compound metabolic process;GO:0006950//response to stress;GO:0006986//response to unfolded protein;GO:0007154//cell communication;…
Ccam06g02027	0	0	0	54	44	40	0	0	0	5.335	5.564	4.876	0.001	5.25833	12.3604	3.79e-09	2.18e-07	CYP89A2	-	-	-	--	RWR87829.1 cytochrome P450 89A2-like protein [Cinnamomum micranthum f. kanehirae]	-	-	GO:0005506//iron ion binding;GO:0016705//oxidoreductase activity, acting on paired donors, with incorporation or reduction of molecular oxygen;GO:0020037//heme binding	-
MSTRG.26255	0	3	0	76	39	108	0	0.137	0	3.978	2.613	6.973	0.045667	4.52133	6.62946	3.8e-09	2.18e-07	--	-	-	-	--	RWR92122.1 protein MAINTENANCE OF MERISTEMS-like protein [Cinnamomum micranthum f. kanehirae]	-	-	-	-
Ccam06g01845	0	0	0	83	71	17	0	0	0	22.7	24.854	5.735	0.001	17.763	14.1166	3.83e-09	2.19e-07	--	-	-	-	--	PNT04085.1 hypothetical protein POPTR_014G105000 [Populus trichocarpa]	-	-	-	-
Ccam04g01071	1	0	0	49	190	46	0.055	0	0	2.537	12.592	2.938	0.018333	6.02233	8.35971	3.88e-09	2.22e-07	SFH8	-	-	-	--	RWR82442.1 Phosphatidylinositol/phosphatidylcholine transfer protein SFH6 [Cinnamomum micranthum f. kanehirae]	-	-	-	-
Ccam11g00986	2	0	0	201	78	34	0.153	0	0	14.421	7.163	3.009	0.051	8.19767	7.32857	3.95e-09	2.25e-07	UGT29	-	-	-	--	RWR95033.1 beta-D-glucosyl crocetin beta-1,6-glucosyltransferase-like protein [Cinnamomum micranthum f. kanehirae]	-	-	GO:0005515//protein binding;GO:0008194//UDP-glycosyltransferase activity;GO:0016758//hexosyltransferase activity	GO:0005975//carbohydrate metabolic process;GO:0030259//lipid glycosylation
Ccam08g00264	2649	9004	1668	304	357	682	780.105	2167.9	467.192	83.857	126.045	232.074	1138.4	147.325	-2.94993	4.01e-09	2.28e-07	--	-	-	-	--	-	-	-	-	-
Ccam03g04049	232	123	105	1505	797	612	24.537	10.636	10.562	149.093	101.058	74.791	15.245	108.314	2.82881	4.02e-09	2.28e-07	URH2	Metabolism;Metabolism;Metabolism	Global and overview maps;Nucleotide metabolism;Metabolism of cofactors and vitamins	K01240;K01240;K01240	--	RWR81470.1 putative uridine nucleosidase 2 [Cinnamomum micranthum f. kanehirae]	ko01100//Metabolic pathways;ko00240//Pyrimidine metabolism;ko00760//Nicotinate and nicotinamide metabolism	GO:0005575//cellular_component;GO:0005622//intracellular anatomical structure;GO:0005737//cytoplasm;GO:0005829//cytosol	GO:0003674//molecular_function;GO:0003824//catalytic activity;GO:0008194//UDP-glycosyltransferase activity;GO:0008477//purine nucleosidase activity;GO:0016740//transferase activity;GO:0016757//glycosyltransferase activity;GO:0016758//hexosyltransferase activity;GO:0016787//hydrolase activity;GO:0016798//hydrolase activity, acting on glycosyl bonds;GO:0016799//hydrolase activity, hydrolyzing N-gly…	GO:0006139//nucleobase-containing compound metabolic process;GO:0006148//inosine catabolic process;GO:0006152//purine nucleoside catabolic process;GO:0006725//cellular aromatic compound metabolic process;GO:0006807//nitrogen compound metabolic process;GO:0007275//multicellular organism development;GO:0007568//aging;GO:0008150//biological_process;GO:0008152//metabolic process;GO:0009056//catabolic…
MSTRG.6685	637	800	660	120	145	223	12.2	12.524	12.02	2.154	3.32	4.943	12.248	3.47233	-1.81857	4.11e-09	2.32e-07	Os03g0733400	-	-	-	--	KAH7671810.1 Tam3-transposase (Ac family) protein [Dioscorea alata]	-	-	GO:0003677//DNA binding;GO:0046983//protein dimerization activity	GO:0007131//reciprocal meiotic recombination
Ccam08g00423	0	0	0	62	55	28	0	0	0	5.406	6.138	3.012	0.001	4.852	12.2444	4.15e-09	2.34e-07	PUP1	-	-	-	--	RWR90167.1 Drug/metabolite transporter [Cinnamomum micranthum f. kanehirae]	-	GO:0000139//Golgi membrane;GO:0016020//membrane;GO:0016021//integral component of membrane	GO:0015165//pyrimidine nucleotide-sugar transmembrane transporter activity	GO:0090481//pyrimidine nucleotide-sugar transmembrane transport
Ccam03g01736	0	0	0	56	66	26	0	0	0	7.757	11.702	4.443	0.001	7.96733	12.9599	4.18e-09	2.35e-07	CBP	Organismal Systems	Environmental adaptation	K13448	--	RWR74727.1 putative calcium-binding protein CML49 [Cinnamomum micranthum f. kanehirae]	ko04626//Plant-pathogen interaction	-	GO:0005509//calcium ion binding	-
Ccam02g02630	15	12	18	223	107	84	1.189	0.778	1.357	16.524	10.168	7.693	1.108	11.4617	3.37079	4.2e-09	2.36e-07	AXY4	-	-	-	--	RWR77105.1 protein ALTERED XYLOGLUCAN 4 [Cinnamomum micranthum f. kanehirae]	-	GO:0000139//Golgi membrane;GO:0005575//cellular_component;GO:0005622//intracellular anatomical structure;GO:0005737//cytoplasm;GO:0005794//Golgi apparatus;GO:0012505//endomembrane system;GO:0016020//membrane;GO:0016021//integral component of membrane;GO:0031090//organelle membrane;GO:0031224//intrinsic component of membrane;GO:0031984//organelle subcompartment;GO:0043226//organelle;GO:0043227//me…	GO:0003674//molecular_function;GO:0003824//catalytic activity;GO:0008374//O-acyltransferase activity;GO:0016407//acetyltransferase activity;GO:0016413//O-acetyltransferase activity;GO:0016740//transferase activity;GO:0016746//acyltransferase activity;GO:0016747//acyltransferase activity, transferring groups other than amino-acyl groups	GO:0005975//carbohydrate metabolic process;GO:0005976//polysaccharide metabolic process;GO:0006073//cellular glucan metabolic process;GO:0008150//biological_process;GO:0008152//metabolic process;GO:0009987//cellular process;GO:0010383//cell wall polysaccharide metabolic process;GO:0010410//hemicellulose metabolic process;GO:0010411//xyloglucan metabolic process;GO:0043170//macromolecule metabolic…
Ccam10g01740	41	21	5	833	143	221	4.31	1.805	0.5	82.014	18.021	26.842	2.205	42.2923	4.26155	4.25e-09	2.38e-07	PHI-1	-	-	-	--	RWR94224.1 protein EXORDIUM-like protein 2 [Cinnamomum micranthum f. kanehirae]	-	-	-	-
MSTRG.748	0	0	0	36	52	49	0	0	0	4.004	7.403	6.724	0.001	6.04367	12.5612	4.3e-09	2.41e-07	--	-	-	-	--	RWR97958.1 Transposon, En/Spm-like protein [Cinnamomum micranthum f. kanehirae]	-	-	-	-
Ccam01g02916	33	4	71	4374	3038	1078	6.956	0.771	14.19	858.74	763.215	260.945	7.30567	627.633	6.42476	4.56e-09	2.54e-07	PR1B1	Organismal Systems;Environmental Information Processing;Environmental Information Processing	Environmental adaptation;Signal transduction;Signal transduction	K13449;K13449;K13449	--	RWR73979.1 pathogenesis-related protein PRB1-3-like protein [Cinnamomum micranthum f. kanehirae]	ko04626//Plant-pathogen interaction;ko04075//Plant hormone signal transduction;ko04016//MAPK signaling pathway - plant	-	-	-
Ccam01g03053	31	4	2	1762	930	669	2.925	0.309	0.18	155.748	105.218	72.949	1.138	111.305	6.61187	4.58e-09	2.55e-07	CAD	-	-	-	--	RWR74091.1 putative mannitol dehydrogenase [Cinnamomum micranthum f. kanehirae]	-	GO:0009320//phosphoribosylaminoimidazole carboxylase complex	GO:0004024//alcohol dehydrogenase activity, zinc-dependent;GO:0004617//phosphoglycerate dehydrogenase activity;GO:0004638//phosphoribosylaminoimidazole carboxylase activity;GO:0008270//zinc ion binding;GO:0008743//L-threonine 3-dehydrogenase activity;GO:0016491//oxidoreductase activity;GO:0016655//oxidoreductase activity, acting on NAD(P)H, quinone or similar compound as acceptor;GO:0016887//ATP …	GO:0006113//fermentation;GO:0006564//L-serine biosynthetic process;GO:0006567//threonine catabolic process;GO:0006631//fatty acid metabolic process;GO:0008152//metabolic process;GO:0009152//purine ribonucleotide biosynthetic process;GO:0009404//toxin metabolic process;GO:0010127//mycothiol-dependent detoxification;GO:0019439//aromatic compound catabolic process;GO:0030494//bacteriochlorophyll bio…
MSTRG.1391	275	642	416	41	65	100	9.405	17.348	15.92	1.68	3.031	4.647	14.2243	3.11933	-2.18905	4.82e-09	2.68e-07	--	-	-	-	--	-	-	-	-	-
Ccam11g01113	85	117	156	690	491	456	6.165	6.925	10.763	46.876	42.695	38.216	7.951	42.5957	2.4215	4.99e-09	2.77e-07	At5g10770	-	-	-	--	RWR95105.1 protein ASPARTIC PROTEASE IN GUARD CELL 2-like protein [Cinnamomum micranthum f. kanehirae]	-	-	-	-
Ccam11g01775	1295	1556	2538	270	506	333	146.971	144.379	273.957	28.703	68.849	43.669	188.436	47.0737	-2.00108	5.2e-09	2.87e-07	--	-	-	-	--	RWR95643.1 UPF0301 protein [Cinnamomum micranthum f. kanehirae]	-	-	GO:0005085//guanyl-nucleotide exchange factor activity	-
Ccam02g03883	2	1	0	78	41	73	0.1	0.041	0	3.657	2.455	4.213	0.047	3.44167	6.1943	5.2e-09	2.87e-07	At2g19210	-	-	-	--	RWR78157.1 putative LRR receptor-like serine/threonine-protein kinase [Cinnamomum micranthum f. kanehirae]	-	-	GO:0004672//protein kinase activity;GO:0005515//protein binding;GO:0005524//ATP binding	GO:0006468//protein phosphorylation
Ccam12g00805	1913	2208	2017	411	604	678	128.641	121.394	129.003	25.888	48.695	52.682	126.346	42.4217	-1.57451	5.35e-09	2.95e-07	MLO1	-	-	-	--	RWR96696.1 MLO-like protein 1 [Cinnamomum micranthum f. kanehirae]	-	GO:0016021//integral component of membrane	GO:0009055//electron transfer activity;GO:0015078//proton transmembrane transporter activity;GO:0016682//oxidoreductase activity, acting on diphenols and related substances as donors, oxygen as acceptor	GO:0006952//defense response;GO:0015990//electron transport coupled proton transport
Ccam02g02245	337	324	92	20	38	25	15.835	12.447	4.112	0.866	2.114	1.349	10.798	1.443	-2.90362	5.42e-09	2.98e-07	WAK2	-	-	-	--	RWR76957.1 putative wall-associated receptor kinase-like protein 16 [Cinnamomum micranthum f. kanehirae]	-	GO:0016021//integral component of membrane	GO:0004672//protein kinase activity;GO:0004674//protein serine/threonine kinase activity;GO:0005509//calcium ion binding;GO:0005524//ATP binding;GO:0030247//polysaccharide binding	GO:0006468//protein phosphorylation
Ccam03g03936	52	24	23	520	507	96	4.976	1.878	2.093	46.608	58.164	10.615	2.98233	38.4623	3.68893	5.47e-09	3e-07	ANS	Metabolism;Metabolism;Metabolism	Global and overview maps;Global and overview maps;Biosynthesis of other secondary metabolites	K05277;K05277;K05277	--	RWR81382.1 anthocyanidin synthase [Cinnamomum micranthum f. kanehirae]	ko01100//Metabolic pathways;ko01110//Biosynthesis of secondary metabolites;ko00941//Flavonoid biosynthesis	-	GO:0003674//molecular_function;GO:0003824//catalytic activity;GO:0005488//binding;GO:0016491//oxidoreductase activity;GO:0016705//oxidoreductase activity, acting on paired donors, with incorporation or reduction of molecular oxygen;GO:0016706//2-oxoglutarate-dependent dioxygenase activity;GO:0019842//vitamin binding;GO:0030246//carbohydrate binding;GO:0031406//carboxylic acid binding;GO:0031418//…	GO:0001101//response to acid chemical;GO:0006725//cellular aromatic compound metabolic process;GO:0006950//response to stress;GO:0006996//organelle organization;GO:0007033//vacuole organization;GO:0008150//biological_process;GO:0008152//metabolic process;GO:0009058//biosynthetic process;GO:0009611//response to wounding;GO:0009698//phenylpropanoid metabolic process;GO:0009699//phenylpropanoid bios…
MSTRG.3430	136	128	23	3	2	6	10.92	8.348	1.768	0.227	0.195	0.558	7.012	0.326667	-4.42393	5.52e-09	3.02e-07	COR2	Metabolism;Metabolism;Metabolism	Global and overview maps;Global and overview maps;Biosynthesis of other secondary metabolites	K22374;K22374;K22374	--	RWR75131.1 methylecgonone reductase-like protein [Cinnamomum micranthum f. kanehirae]	ko01100//Metabolic pathways;ko01110//Biosynthesis of secondary metabolites;ko00999//Biosynthesis of various plant secondary metabolites	-	GO:0047834//D-threo-aldose 1-dehydrogenase activity	-
Ccam03g00788	2105	1214	1733	9643	9694	4672	142.112	67.008	111.277	609.798	784.635	364.462	106.799	586.298	2.45674	5.62e-09	3.07e-07	CYP73A16	Metabolism;Metabolism;Metabolism;Metabolism;Metabolism;Metabolism	Global and overview maps;Global and overview maps;Biosynthesis of other secondary metabolites;Biosynthesis of other secondary metabolites;Biosynthesis of other secondary metabolites;Metabolism of cofactors and vitamins	K00487;K00487;K00487;K00487;K00487;K00487	--	RWR79062.1 trans-cinnamate 4-monooxygenase [Cinnamomum micranthum f. kanehirae]	ko01100//Metabolic pathways;ko01110//Biosynthesis of secondary metabolites;ko00940//Phenylpropanoid biosynthesis;ko00941//Flavonoid biosynthesis;ko00945//Stilbenoid, diarylheptanoid and gingerol biosynthesis;ko00130//Ubiquinone and other terpenoid-quinone biosynthesis	-	GO:0005506//iron ion binding;GO:0016705//oxidoreductase activity, acting on paired donors, with incorporation or reduction of molecular oxygen;GO:0020037//heme binding	-
Ccam03g03674	97	81	89	680	461	272	11.233	7.669	9.802	73.758	64.002	36.395	9.568	58.0517	2.60105	5.79e-09	3.15e-07	SDI1	-	-	-	--	RWR81172.1 protein SULFUR DEFICIENCY-INDUCED 1-like protein [Cinnamomum micranthum f. kanehirae]	-	-	GO:0005515//protein binding;GO:0042802//identical protein binding	-
Ccam07g01733	7	7	9	107	96	51	0.909	0.743	1.112	13.018	14.95	7.654	0.921333	11.874	3.68794	6.01e-09	3.26e-07	--	-	-	-	--	RWR89263.1 hypothetical protein CKAN_01831200 [Cinnamomum micranthum f. kanehirae]	-	-	-	-
Ccam09g00032	22	25	11	163	263	90	0.935	0.868	0.445	6.487	13.397	4.419	0.749333	8.101	3.43442	6.15e-09	3.34e-07	CDC48	Genetic Information Processing	Folding, sorting and degradation	K13525	--	RWR91598.1 cell division cycle protein 48 [Cinnamomum micranthum f. kanehirae]	ko04141//Protein processing in endoplasmic reticulum	GO:0000502//proteasome complex;GO:0009360//DNA polymerase III complex;GO:0009368//endopeptidase Clp complex;GO:0009376//HslUV protease complex;GO:0009379//Holliday junction helicase complex;GO:0009898//cytoplasmic side of plasma membrane;GO:0055052//ATP-binding cassette (ABC) transporter complex, substrate-binding subunit-containing	GO:0003677//DNA binding;GO:0003678//DNA helicase activity;GO:0003688//DNA replication origin binding;GO:0003723//RNA binding;GO:0003724//RNA helicase activity;GO:0003887//DNA-directed DNA polymerase activity;GO:0004127//cytidylate kinase activity;GO:0004176//ATP-dependent peptidase activity;GO:0004222//metalloendopeptidase activity;GO:0004252//serine-type endopeptidase activity;GO:0004386//helica…	GO:0002949//tRNA threonylcarbamoyladenosine modification;GO:0006139//nucleobase-containing compound metabolic process;GO:0006260//DNA replication;GO:0006270//DNA replication initiation;GO:0006275//regulation of DNA replication;GO:0006281//DNA repair;GO:0006310//DNA recombination;GO:0006355//regulation of transcription, DNA-templated;GO:0006508//proteolysis;GO:0006511//ubiquitin-dependent protein …
Ccam08g02199	14	17	9	149	120	73	1.112	1.104	0.68	11.088	11.43	6.701	0.965333	9.73967	3.33477	6.21e-09	3.36e-07	GLCAT14A	-	-	-	--	RWR91497.1 beta-glucuronosyltransferase GlcAT14A-like protein [Cinnamomum micranthum f. kanehirae]	-	GO:0016020//membrane	GO:0016757//glycosyltransferase activity	-
Ccam09g00076	414	143	38	25646	9033	5742	35.472	10.004	3.111	2056.73	927.185	568.06	16.1957	1183.99	6.19191	6.23e-09	3.37e-07	--	-	-	-	--	-	-	-	GO:0005199//structural constituent of cell wall	-
Ccam10g01728	115	7	86	0	0	0	13.183	0.656	9.376	0	0	0	7.73833	0.001	-12.9178	6.41e-09	3.45e-07	--	-	-	-	--	-	-	-	-	-
Ccam05g00128	28	19	15	230	102	139	2.415	1.34	1.231	18.585	10.549	13.855	1.662	14.3297	3.10801	6.46e-09	3.48e-07	ATL31	-	-	-	--	RWR84102.1 LOW QUALITY PROTEIN: E3 ubiquitin-protein ligase ATL6-like protein [Cinnamomum micranthum f. kanehirae]	-	GO:0000109//nucleotide-excision repair complex;GO:0005680//anaphase-promoting complex	GO:0008270//zinc ion binding;GO:0046872//metal ion binding;GO:0061630//ubiquitin protein ligase activity;GO:0097602//cullin family protein binding	GO:0006289//nucleotide-excision repair;GO:0031145//anaphase-promoting complex-dependent catabolic process
Ccam02g03302	127	111	68	5	16	6	10.454	7.47	5.324	0.386	1.579	0.571	7.74933	0.845333	-3.19648	6.59e-09	3.54e-07	--	-	-	-	--	RWR77677.1 protein UPSTREAM OF FLC [Cinnamomum micranthum f. kanehirae]	-	-	-	-
Ccam12g01022	41	5	31	607	208	202	2.648	0.264	1.907	36.688	16.07	15.09	1.60633	22.616	3.8155	6.71e-09	3.6e-07	PLT2	-	-	-	--	RWR96877.1 polyol transporter 5-like protein [Cinnamomum micranthum f. kanehirae]	-	GO:0005887//integral component of plasma membrane;GO:0016021//integral component of membrane	GO:0008028//monocarboxylic acid transmembrane transporter activity;GO:0015114//phosphate ion transmembrane transporter activity;GO:0015295//solute:proton symporter activity;GO:0022857//transmembrane transporter activity;GO:0042910//xenobiotic transmembrane transporter activity;GO:0051119//sugar transmembrane transporter activity	GO:0006810//transport;GO:0006817//phosphate ion transport;GO:0006855//xenobiotic transmembrane transport;GO:0008643//carbohydrate transport;GO:0015718//monocarboxylic acid transport;GO:0042908//xenobiotic transport;GO:0055085//transmembrane transport
Ccam03g03009	41	29	23	370	200	126	2.338	1.352	1.248	19.765	13.675	8.303	1.646	13.9143	3.07954	7.49e-09	4e-07	At5g03795	-	-	-	--	RWR80638.1 putative glycosyltransferase isoform X1 [Cinnamomum micranthum f. kanehirae]	-	-	-	-
Ccam04g01856	0	0	0	55	73	20	0	0	0	8	13.59	3.588	0.001	8.39267	13.0349	7.5e-09	4e-07	ABCG39	-	-	-	--	RWR83056.1 ABC transporter G family member 36 [Cinnamomum micranthum f. kanehirae]	-	GO:0005887//integral component of plasma membrane;GO:0016020//membrane;GO:0043190//ATP-binding cassette (ABC) transporter complex	GO:0005524//ATP binding;GO:0042626//ATPase-coupled transmembrane transporter activity	GO:0006810//transport
Ccam05g02509	2	0	6	119	77	38	0.151	0	0.43	8.406	6.962	3.311	0.193667	6.22633	5.00673	7.55e-09	4.02e-07	RAM1	-	-	-	GRAS	RWR85535.1 scarecrow-like protein 21 [Cinnamomum micranthum f. kanehirae]	-	-	-	-
Ccam03g01932	0	0	0	59	39	33	0	0	0	10.15	8.588	7.003	0.001	8.58033	13.0668	8.22e-09	4.36e-07	WRKY75	-	-	-	WRKY	RWR80001.1 putative WRKY transcription factor 75 [Cinnamomum micranthum f. kanehirae]	-	GO:0005575//cellular_component;GO:0005622//intracellular anatomical structure;GO:0005634//nucleus;GO:0043226//organelle;GO:0043227//membrane-bounded organelle;GO:0043229//intracellular organelle;GO:0043231//intracellular membrane-bounded organelle	GO:0000976//transcription cis-regulatory region binding;GO:0000977//RNA polymerase II transcription regulatory region sequence-specific DNA binding;GO:0000978//RNA polymerase II cis-regulatory region sequence-specific DNA binding;GO:0000987//cis-regulatory region sequence-specific DNA binding;GO:0001067//transcription regulatory region nucleic acid binding;GO:0003674//molecular_function;GO:000367…	GO:0000122//negative regulation of transcription by RNA polymerase II;GO:0006139//nucleobase-containing compound metabolic process;GO:0006351//transcription, DNA-templated;GO:0006355//regulation of transcription, DNA-templated;GO:0006357//regulation of transcription by RNA polymerase II;GO:0006725//cellular aromatic compound metabolic process;GO:0006807//nitrogen compound metabolic process;GO:000…
Ccam07g01130	5	11	10	109	147	50	0.505	0.909	0.961	10.319	17.812	5.839	0.791667	11.3233	3.83826	8.78e-09	4.65e-07	SPCC777.06c	-	-	-	--	RWR88774.1 putative hydrolase isoform X1 [Cinnamomum micranthum f. kanehirae]	-	-	GO:0004416//hydroxyacylglutathione hydrolase activity;GO:0005215//transporter activity;GO:0016891//endoribonuclease activity, producing 5'-phosphomonoesters	GO:0009290//DNA import into cell involved in transformation;GO:0019243//methylglyoxal catabolic process to D-lactate via S-lactoyl-glutathione;GO:0042779//tRNA 3'-trailer cleavage
Ccam11g01694	336	330	724	51	82	100	37.388	30.022	76.623	5.316	10.939	12.858	48.011	9.70433	-2.30666	9.06e-09	4.79e-07	--	-	-	-	--	RWR95576.1 transcription initiation factor TFIID subunit 7-like protein [Cinnamomum micranthum f. kanehirae]	-	-	-	-
Ccam02g01855	85	27	31	742	274	278	6.062	1.574	2.103	49.567	23.428	22.909	3.24633	31.968	3.29975	9.14e-09	4.82e-07	At5g18840	-	-	-	--	RWR76615.1 sugar transporter ERD6-like protein 16 [Cinnamomum micranthum f. kanehirae]	-	GO:0005887//integral component of plasma membrane;GO:0016021//integral component of membrane	GO:0008028//monocarboxylic acid transmembrane transporter activity;GO:0015114//phosphate ion transmembrane transporter activity;GO:0022857//transmembrane transporter activity;GO:0042910//xenobiotic transmembrane transporter activity;GO:0051119//sugar transmembrane transporter activity	GO:0006817//phosphate ion transport;GO:0008643//carbohydrate transport;GO:0015718//monocarboxylic acid transport;GO:0042908//xenobiotic transport;GO:0055085//transmembrane transport
Ccam04g03021	0	0	0	39	37	50	0	0	0	4.303	5.225	6.806	0.001	5.44467	12.4106	9.23e-09	4.86e-07	--	-	-	-	--	RWR83864.1 hypothetical protein CKAN_01263800 [Cinnamomum micranthum f. kanehirae]	-	-	-	-
Ccam10g01016	24	9	17	172	126	97	1.656	0.508	1.116	11.119	10.425	7.735	1.09333	9.75967	3.1581	9.33e-09	4.9e-07	RBK2	-	-	-	--	RWR93656.1 receptor-like cytosolic serine/threonine-protein kinase RBK2 isoform X1 [Cinnamomum micranthum f. kanehirae]	-	-	GO:0004672//protein kinase activity;GO:0005524//ATP binding	GO:0006468//protein phosphorylation
Ccam10g02020	29	50	57	364	331	159	5.298	7.468	9.904	62.285	72.494	33.563	7.55667	56.114	2.89254	9.65e-09	5.06e-07	GSDA	-	-	-	--	XP_043724635.1 guanosine deaminase-like [Telopea speciosissima]	-	GO:0009897//external side of plasma membrane;GO:0030288//outer membrane-bounded periplasmic space;GO:0055052//ATP-binding cassette (ABC) transporter complex, substrate-binding subunit-containing	GO:0008251//tRNA-specific adenosine deaminase activity;GO:0008703//5-amino-6-(5-phosphoribosylamino)uracil reductase activity;GO:0008835//diaminohydroxyphosphoribosylaminopyrimidine deaminase activity;GO:0030975//thiamine binding;GO:0030976//thiamine pyrophosphate binding;GO:0048502//ABC-type thiamine transporter activity;GO:0051539//4 iron, 4 sulfur cluster binding	GO:0002100//tRNA wobble adenosine to inosine editing;GO:0009058//biosynthetic process;GO:0009231//riboflavin biosynthetic process;GO:0015888//thiamine transport;GO:0030974//thiamine pyrophosphate transmembrane transport
Ccam07g00463	102	282	262	27	38	25	8.597	19.399	20.967	2.128	3.833	2.431	16.321	2.79733	-2.54461	9.8e-09	5.13e-07	CRK8	-	-	-	--	RWR88271.1 cysteine-rich receptor-like protein kinase 10 isoform X2 [Cinnamomum micranthum f. kanehirae]	-	-	GO:0004672//protein kinase activity	GO:0006468//protein phosphorylation
Ccam02g01743	44	19	4	304	250	201	5.63	1.987	0.487	36.432	38.348	29.716	2.70133	34.832	3.68867	1e-08	5.25e-07	GSTF13	Metabolism;Metabolism	Global and overview maps;Metabolism of other amino acids	K00799;K00799	--	RWR76538.1 Glutathione S-transferase/chloride channel, C-terminal [Cinnamomum micranthum f. kanehirae]	ko01100//Metabolic pathways;ko00480//Glutathione metabolism	GO:0005575//cellular_component;GO:0032991//protein-containing complex	GO:0003674//molecular_function;GO:0003824//catalytic activity;GO:0004364//glutathione transferase activity;GO:0005488//binding;GO:0005515//protein binding;GO:0016034//maleylacetoacetate isomerase activity;GO:0016740//transferase activity;GO:0016765//transferase activity, transferring alkyl or aryl (other than methyl) groups;GO:0042802//identical protein binding;GO:0042803//protein homodimerizatio…	GO:0006559//L-phenylalanine catabolic process;GO:0006572//tyrosine catabolic process;GO:0006749//glutathione metabolic process;GO:0006950//response to stress;GO:0008150//biological_process;GO:0009635//response to herbicide;GO:0009636//response to toxic substance;GO:0042221//response to chemical;GO:0050896//response to stimulus
Ccam11g00349	43	128	93	728	528	368	10.801	26.286	22.218	171.284	159.005	106.809	19.7683	145.699	2.88173	1.05e-08	5.48e-07	MSRB5	-	-	-	--	XP_028077584.1 peptide methionine sulfoxide reductase B5-like [Camellia sinensis]	-	GO:0005575//cellular_component;GO:0005622//intracellular anatomical structure;GO:0005737//cytoplasm;GO:0005829//cytosol	GO:0003674//molecular_function;GO:0003824//catalytic activity;GO:0004791//thioredoxin-disulfide reductase activity;GO:0005488//binding;GO:0016491//oxidoreductase activity;GO:0016667//oxidoreductase activity, acting on a sulfur group of donors;GO:0016671//oxidoreductase activity, acting on a sulfur group of donors, disulfide as acceptor;GO:0033743//peptide-methionine (R)-S-oxide reductase activity…	GO:0006807//nitrogen compound metabolic process;GO:0006950//response to stress;GO:0006979//response to oxidative stress;GO:0008150//biological_process;GO:0008152//metabolic process;GO:0009987//cellular process;GO:0019538//protein metabolic process;GO:0030091//protein repair;GO:0043170//macromolecule metabolic process;GO:0044237//cellular metabolic process;GO:0044238//primary metabolic process;GO:…
Ccam06g01409	80	48	45	390	416	194	9.902	4.857	5.297	45.215	61.73	27.745	6.68533	44.8967	2.74754	1.05e-08	5.48e-07	At4g09580	-	-	-	--	RWR87318.1 hypothetical protein CKAN_01625500 [Cinnamomum micranthum f. kanehirae]	-	-	-	-
Ccam04g02873	274	261	194	1817	843	871	34.161	26.604	23.004	212.192	126.006	125.478	27.923	154.559	2.46863	1.07e-08	5.54e-07	At5g40670	-	-	-	--	RWR83756.1 cystinosin [Cinnamomum micranthum f. kanehirae]	-	-	-	-
Ccam08g00530	22	8	24	227	124	111	3.401	1.011	3.528	32.867	22.98	19.826	2.64667	25.2243	3.25257	1.07e-08	5.55e-07	--	-	-	-	--	XP_012078275.1 uncharacterized protein LOC105638965 [Jatropha curcas]	-	-	-	-
Ccam01g03781	60	3	4	4497	2996	2050	5.722	0.208	0.352	403.027	343.761	226.704	2.094	324.497	7.2758	1.12e-08	5.8e-07	BANGLUC	-	-	-	--	RWR74721.1 beta-1,3 glucanase 3 [Cinnamomum micranthum f. kanehirae]	-	-	GO:0004553//hydrolase activity, hydrolyzing O-glycosyl compounds	GO:0005975//carbohydrate metabolic process
MSTRG.1354	210	7	110	1	1	1	27.39	0.165	11.247	0.027	0.035	0.033	12.934	0.031667	-8.67399	1.15e-08	5.92e-07	--	-	-	-	--	RWR78207.1 hypothetical protein CKAN_00673000 [Cinnamomum micranthum f. kanehirae]	-	GO:0030991//intraciliary transport particle A	-	-
Ccam11g01156	531	488	349	121	120	119	65.962	49.562	41.233	14.079	17.872	17.081	52.2523	16.344	-1.67673	1.22e-08	6.27e-07	--	-	-	-	--	RWR95136.1 hypothetical protein CKAN_02446400 [Cinnamomum micranthum f. kanehirae]	-	-	-	-
Ccam11g01837	12	34	9	360	169	100	1.068	2.473	0.761	29.998	18.025	10.279	1.434	19.434	3.76047	1.27e-08	6.53e-07	GGPS1	Metabolism;Metabolism;Metabolism	Global and overview maps;Global and overview maps;Metabolism of terpenoids and polyketides	K13789;K13789;K13789	--	RWR95691.1 geranylgeranyl diphosphate synthase 3 [Cinnamomum micranthum f. kanehirae]	ko01100//Metabolic pathways;ko01110//Biosynthesis of secondary metabolites;ko00900//Terpenoid backbone biosynthesis	GO:0016021//integral component of membrane	GO:0000010//trans-hexaprenyltranstransferase activity;GO:0016765//transferase activity, transferring alkyl or aryl (other than methyl) groups;GO:0050347//trans-octaprenyltranstransferase activity	GO:0008299//isoprenoid biosynthetic process;GO:0009234//menaquinone biosynthetic process;GO:0010236//plastoquinone biosynthetic process
Ccam02g00280	687	1055	839	249	234	253	22.078	27.719	25.644	7.495	9.016	9.395	25.147	8.63533	-1.54206	1.32e-08	6.74e-07	At4g30825	-	-	-	--	RWR75419.1 pentatricopeptide repeat-containing protein, chloroplastic [Cinnamomum micranthum f. kanehirae]	-	GO:0000428//DNA-directed RNA polymerase complex;GO:0005575//cellular_component;GO:0005622//intracellular anatomical structure;GO:0005634//nucleus;GO:0005654//nucleoplasm;GO:0005667//transcription regulator complex;GO:0005675//transcription factor TFIIH holo complex;GO:0005737//cytoplasm;GO:0009507//chloroplast;GO:0009536//plastid;GO:0016591//RNA polymerase II, holoenzyme;GO:0030880//RNA polymeras…	GO:0005215//transporter activity;GO:0008834//di-trans,poly-cis-decaprenylcistransferase activity	GO:0000079//regulation of cyclin-dependent protein serine/threonine kinase activity;GO:0001932//regulation of protein phosphorylation;GO:0006139//nucleobase-containing compound metabolic process;GO:0006259//DNA metabolic process;GO:0006281//DNA repair;GO:0006355//regulation of transcription, DNA-templated;GO:0006357//regulation of transcription by RNA polymerase II;GO:0006725//cellular aromatic c…
Ccam05g02606	11908	14721	14815	4188	4704	4911	408.832	413.214	483.766	134.682	193.624	194.826	435.271	174.377	-1.3197	1.34e-08	6.86e-07	CHUP1	-	-	-	--	RWR85616.1 protein CHUP1, chloroplastic [Cinnamomum micranthum f. kanehirae]	-	-	GO:0005524//ATP binding	GO:0007059//chromosome segregation;GO:0030261//chromosome condensation
Ccam03g00902	544	170	313	2897	1377	1948	35.33	9.027	19.334	176.233	107.217	146.185	21.2303	143.212	2.75395	1.4e-08	7.16e-07	CYP84A1	Metabolism;Metabolism;Metabolism	Global and overview maps;Global and overview maps;Biosynthesis of other secondary metabolites	K09755;K09755;K09755	--	RWR79165.1 cytochrome P450 84A1-like protein [Cinnamomum micranthum f. kanehirae]	ko01100//Metabolic pathways;ko01110//Biosynthesis of secondary metabolites;ko00940//Phenylpropanoid biosynthesis	-	GO:0000166//nucleotide binding;GO:0005506//iron ion binding;GO:0016705//oxidoreductase activity, acting on paired donors, with incorporation or reduction of molecular oxygen;GO:0020037//heme binding	-
Ccam04g00396	9	20	23	170	122	100	1.235	2.243	3.001	21.846	20.067	15.853	2.15967	19.2553	3.15638	1.42e-08	7.22e-07	RTNLB8	-	-	-	--	RWR81875.1 reticulon-like protein B8 [Cinnamomum micranthum f. kanehirae]	-	GO:0005575//cellular_component;GO:0005622//intracellular anatomical structure;GO:0005737//cytoplasm;GO:0005739//mitochondrion;GO:0005783//endoplasmic reticulum;GO:0005789//endoplasmic reticulum membrane;GO:0012505//endomembrane system;GO:0016020//membrane;GO:0016021//integral component of membrane;GO:0031224//intrinsic component of membrane;GO:0031984//organelle subcompartment;GO:0042175//nuclear…	-	GO:0000271//polysaccharide biosynthetic process
Ccam01g03519	23	8	5	83	176	135	2.433	0.692	0.503	8.222	22.316	16.498	1.20933	15.6787	3.69652	1.42e-08	7.22e-07	PER55	Metabolism;Metabolism;Metabolism	Global and overview maps;Global and overview maps;Biosynthesis of other secondary metabolites	K00430;K00430;K00430	--	RWR74494.1 peroxidase 55-like protein [Cinnamomum micranthum f. kanehirae]	ko01100//Metabolic pathways;ko01110//Biosynthesis of secondary metabolites;ko00940//Phenylpropanoid biosynthesis	GO:0005575//cellular_component;GO:0005576//extracellular region	GO:0003674//molecular_function;GO:0003824//catalytic activity;GO:0004601//peroxidase activity;GO:0005488//binding;GO:0016209//antioxidant activity;GO:0016491//oxidoreductase activity;GO:0016684//oxidoreductase activity, acting on peroxide as acceptor;GO:0020037//heme binding;GO:0043167//ion binding;GO:0043169//cation binding;GO:0046872//metal ion binding;GO:0046906//tetrapyrrole binding;GO:009715…	GO:0006950//response to stress;GO:0006979//response to oxidative stress;GO:0008150//biological_process;GO:0008152//metabolic process;GO:0009056//catabolic process;GO:0009636//response to toxic substance;GO:0009987//cellular process;GO:0016999//antibiotic metabolic process;GO:0017001//antibiotic catabolic process;GO:0042221//response to chemical;GO:0042743//hydrogen peroxide metabolic process;GO:0…
Ccam01g03777	34	1	2	2785	1965	1262	3.367	0.108	0.199	256.858	231.87	143.519	1.22467	210.749	7.42699	1.45e-08	7.35e-07	BANGLUC	-	-	-	--	RWR74721.1 beta-1,3 glucanase 3 [Cinnamomum micranthum f. kanehirae]	-	-	GO:0004553//hydrolase activity, hydrolyzing O-glycosyl compounds	GO:0005975//carbohydrate metabolic process
Ccam03g00760	72	37	59	342	238	247	6.473	2.719	5.045	28.798	25.651	25.657	4.74567	26.702	2.49227	1.47e-08	7.46e-07	HISN2	Metabolism;Metabolism;Metabolism;Metabolism	Global and overview maps;Global and overview maps;Global and overview maps;Amino acid metabolism	K11755;K11755;K11755;K11755	--	RWR79039.1 PRA-CH domain-containing protein/PRA-PH domain-containing protein [Cinnamomum micranthum f. kanehirae]	ko01100//Metabolic pathways;ko01110//Biosynthesis of secondary metabolites;ko01230//Biosynthesis of amino acids;ko00340//Histidine metabolism	GO:0005575//cellular_component;GO:0005622//intracellular anatomical structure;GO:0005737//cytoplasm;GO:0009507//chloroplast;GO:0009532//plastid stroma;GO:0009536//plastid;GO:0009570//chloroplast stroma;GO:0043226//organelle;GO:0043227//membrane-bounded organelle;GO:0043229//intracellular organelle;GO:0043231//intracellular membrane-bounded organelle	GO:0000166//nucleotide binding;GO:0003674//molecular_function;GO:0003824//catalytic activity;GO:0004635//phosphoribosyl-AMP cyclohydrolase activity;GO:0004636//phosphoribosyl-ATP diphosphatase activity;GO:0005488//binding;GO:0005524//ATP binding;GO:0016462//pyrophosphatase activity;GO:0016787//hydrolase activity;GO:0016810//hydrolase activity, acting on carbon-nitrogen (but not peptide) bonds;GO:…	GO:0000105//histidine biosynthetic process;GO:0006082//organic acid metabolic process;GO:0006520//cellular amino acid metabolic process;GO:0006547//histidine metabolic process;GO:0006725//cellular aromatic compound metabolic process;GO:0006807//nitrogen compound metabolic process;GO:0008150//biological_process;GO:0008152//metabolic process;GO:0008652//cellular amino acid biosynthetic process;GO:0…
Ccam03g02743	39	12	35	327	221	135	1.611	0.405	1.376	12.649	10.951	6.427	1.13067	10.009	3.14605	1.48e-08	7.5e-07	RLP46	-	-	-	--	RWR80410.1 LRR receptor-like serine/threonine-protein kinase GSO1 [Cinnamomum micranthum f. kanehirae]	-	-	GO:0005515//protein binding	-
Ccam07g01599	879	1060	1161	297	324	339	33.663	33.19	42.289	10.654	14.876	15.001	36.3807	13.5103	-1.42911	1.52e-08	7.65e-07	SPA3	-	-	-	--	RWR89152.1 protein SPA1-RELATED 3-like protein isoform X2 [Cinnamomum micranthum f. kanehirae]	-	-	GO:0004672//protein kinase activity;GO:0005515//protein binding;GO:0005524//ATP binding	GO:0006468//protein phosphorylation
Ccam06g01446	1025	1360	1221	420	281	334	56.935	61.763	64.506	21.852	18.713	21.437	61.068	20.6673	-1.56306	1.64e-08	8.25e-07	DRP1E	-	-	-	--	RWR87348.1 Dynamin central domain-containing protein [Cinnamomum micranthum f. kanehirae]	-	GO:0005737//cytoplasm	GO:0003924//GTPase activity;GO:0005525//GTP binding;GO:0043022//ribosome binding	GO:0042254//ribosome biogenesis
Ccam03g00875	153	190	164	38	22	37	20.258	20.568	20.653	4.713	3.492	5.661	20.493	4.622	-2.14854	1.66e-08	8.32e-07	SBT3.10	-	-	-	--	RWR79140.1 subtilisin-like protein protease SBT1.6 [Cinnamomum micranthum f. kanehirae]	-	-	GO:0008236//serine-type peptidase activity	GO:0006508//proteolysis;GO:0009306//protein secretion
Ccam10g00931	0	0	0	78	25	31	0	0	0	22.898	9.394	11.226	0.001	14.506	13.8244	1.79e-08	8.98e-07	--	-	-	-	--	-	-	-	-	-
Ccam02g03508	0	4	1	120	37	47	0	0.28	0.081	9.623	3.798	4.65	0.120333	6.02367	5.64553	1.83e-08	9.16e-07	BHLH35	-	-	-	bHLH	RWR77855.1 transcription factor FER-LIKE IRON DEFICIENCY-INDUCED TRANSCRIPTION FACTOR-like protein [Cinnamomum micranthum f. kanehirae]	-	-	GO:0046983//protein dimerization activity	-
Ccam09g01606	32	6	22	171	254	125	2.169	0.332	1.418	10.857	20.64	9.79	1.30633	13.7623	3.39713	1.86e-08	9.29e-07	--	-	-	-	--	RWR92645.1 Ras suppressor protein [Cinnamomum micranthum f. kanehirae]	-	-	GO:0005515//protein binding	-
Ccam01g01100	44	52	37	278	256	149	2.432	2.35	1.945	14.394	16.966	9.517	2.24233	13.6257	2.60325	1.89e-08	9.43e-07	PFP-ALPHA	Metabolism;Metabolism;Metabolism;Metabolism;Metabolism	Global and overview maps;Global and overview maps;Carbohydrate metabolism;Carbohydrate metabolism;Carbohydrate metabolism	K00895;K00895;K00895;K00895;K00895	--	RWR72757.1 pyrophosphate--fructose 6-phosphate 1-phosphotransferase subunit alpha [Cinnamomum micranthum f. kanehirae]	ko01100//Metabolic pathways;ko01110//Biosynthesis of secondary metabolites;ko00010//Glycolysis / Gluconeogenesis;ko00030//Pentose phosphate pathway;ko00051//Fructose and mannose metabolism	GO:0005575//cellular_component;GO:0005622//intracellular anatomical structure;GO:0005737//cytoplasm	GO:0000166//nucleotide binding;GO:0003674//molecular_function;GO:0003824//catalytic activity;GO:0003872//6-phosphofructokinase activity;GO:0005488//binding;GO:0005524//ATP binding;GO:0008443//phosphofructokinase activity;GO:0016301//kinase activity;GO:0016740//transferase activity;GO:0016772//transferase activity, transferring phosphorus-containing groups;GO:0016773//phosphotransferase activity, …	GO:0005975//carbohydrate metabolic process;GO:0006082//organic acid metabolic process;GO:0006090//pyruvate metabolic process;GO:0006091//generation of precursor metabolites and energy;GO:0006096//glycolytic process;GO:0006139//nucleobase-containing compound metabolic process;GO:0006163//purine nucleotide metabolic process;GO:0006164//purine nucleotide biosynthetic process;GO:0006165//nucleoside d…
Ccam07g01549	3	0	4	194	1118	123	0.202	0	0.256	12.244	90.313	9.576	0.152667	37.3777	7.93565	1.91e-08	9.51e-07	CYP710A11	Metabolism;Metabolism;Metabolism	Global and overview maps;Global and overview maps;Lipid metabolism	K09832;K09832;K09832	--	RWR89109.1 cytochrome P450 710A11 [Cinnamomum micranthum f. kanehirae]	ko01100//Metabolic pathways;ko01110//Biosynthesis of secondary metabolites;ko00100//Steroid biosynthesis	GO:0005575//cellular_component;GO:0005622//intracellular anatomical structure;GO:0005737//cytoplasm;GO:0005783//endoplasmic reticulum;GO:0012505//endomembrane system;GO:0016020//membrane;GO:0016021//integral component of membrane;GO:0031224//intrinsic component of membrane;GO:0043226//organelle;GO:0043227//membrane-bounded organelle;GO:0043229//intracellular organelle;GO:0043231//intracellular me…	GO:0000249//C-22 sterol desaturase activity;GO:0003674//molecular_function;GO:0003824//catalytic activity;GO:0004497//monooxygenase activity;GO:0005488//binding;GO:0005506//iron ion binding;GO:0016491//oxidoreductase activity;GO:0016705//oxidoreductase activity, acting on paired donors, with incorporation or reduction of molecular oxygen;GO:0016717//oxidoreductase activity, acting on paired donor…	GO:0006066//alcohol metabolic process;GO:0006629//lipid metabolic process;GO:0006694//steroid biosynthetic process;GO:0006696//ergosterol biosynthetic process;GO:0008150//biological_process;GO:0008152//metabolic process;GO:0008202//steroid metabolic process;GO:0008204//ergosterol metabolic process;GO:0008610//lipid biosynthetic process;GO:0009058//biosynthetic process;GO:0009987//cellular process…
Ccam01g04254	4	3	8	65	82	52	0.636	0.39	1.209	9.674	15.62	9.547	0.745	11.6137	3.96244	1.96e-08	9.75e-07	MYB3	-	-	-	MYB	RWR75176.1 transcription factor WER-like protein [Cinnamomum micranthum f. kanehirae]	-	-	-	-
Ccam02g03067	12	39	10	278	252	99	1.051	2.793	0.833	22.809	26.464	10.02	1.559	19.7643	3.66421	1.97e-08	9.75e-07	GLYK	Metabolism;Metabolism;Metabolism;Metabolism;Metabolism;Metabolism	Global and overview maps;Global and overview maps;Global and overview maps;Carbohydrate metabolism;Lipid metabolism;Amino acid metabolism	K15918;K15918;K15918;K15918;K15918;K15918	--	RWR77472.1 D-glycerate 3-kinase, chloroplastic isoform X1 [Cinnamomum micranthum f. kanehirae]	ko01100//Metabolic pathways;ko01110//Biosynthesis of secondary metabolites;ko01200//Carbon metabolism;ko00630//Glyoxylate and dicarboxylate metabolism;ko00561//Glycerolipid metabolism;ko00260//Glycine, serine and threonine metabolism	GO:0005737//cytoplasm;GO:0005786//signal recognition particle, endoplasmic reticulum targeting	GO:0003924//GTPase activity;GO:0004849//uridine kinase activity;GO:0005524//ATP binding;GO:0005525//GTP binding;GO:0016301//kinase activity;GO:0016772//transferase activity, transferring phosphorus-containing groups;GO:0016887//ATP hydrolysis activity	GO:0006614//SRP-dependent cotranslational protein targeting to membrane;GO:0006617//SRP-dependent cotranslational protein targeting to membrane, signal sequence recognition;GO:0015809//arginine transport;GO:0015819//lysine transport;GO:0015822//ornithine transport;GO:0046108//uridine metabolic process
Ccam03g01357	1899	1703	1821	330	625	508	101.204	74.202	92.302	16.473	39.933	31.283	89.236	29.2297	-1.61019	2.01e-08	9.92e-07	MAP65-6	-	-	-	--	RWR79551.1 65-microtubule-associated protein 6-like protein [Cinnamomum micranthum f. kanehirae]	-	-	-	-
Ccam02g02152	35	7	30	167	513	146	1.848	0.302	1.507	8.259	32.473	8.907	1.219	16.5463	3.76274	2.05e-08	1.01e-06	EXO70H1	-	-	-	--	RWR76853.1 exocyst complex component EXO70B1-like protein [Cinnamomum micranthum f. kanehirae]	-	GO:0000145//exocyst	GO:0004595//pantetheine-phosphate adenylyltransferase activity	GO:0006887//exocytosis;GO:0015937//coenzyme A biosynthetic process
Ccam01g01287	271	192	74	23	25	17	20.711	11.997	5.379	1.646	2.291	1.501	12.6957	1.81267	-2.80815	2.09e-08	1.03e-06	UGT83A1	-	-	-	--	RWR72906.1 UDP-glycosyltransferase 83A1 [Cinnamomum micranthum f. kanehirae]	-	-	GO:0008194//UDP-glycosyltransferase activity;GO:0016758//hexosyltransferase activity	GO:0005975//carbohydrate metabolic process;GO:0030259//lipid glycosylation
Ccam12g01375	142	212	234	1329	1041	538	9.442	11.526	14.8	82.757	82.934	41.329	11.9227	69.0067	2.53303	2.13e-08	1.05e-06	INV1	Metabolism;Metabolism;Metabolism;Metabolism	Global and overview maps;Global and overview maps;Carbohydrate metabolism;Carbohydrate metabolism	K01193;K01193;K01193;K01193	--	RWR97123.1 beta-fructofuranosidase, insoluble isoenzyme 3-like protein [Cinnamomum micranthum f. kanehirae]	ko01100//Metabolic pathways;ko01110//Biosynthesis of secondary metabolites;ko00500//Starch and sucrose metabolism;ko00052//Galactose metabolism	-	-	-
Ccam12g01163	56	26	193	1591	504	970	4.242	1.61	13.904	112.88	45.769	84.897	6.58533	81.182	3.62383	2.14e-08	1.05e-06	LOC_Os07g01090	-	-	-	--	RWR97011.1 Amino acid transporter [Cinnamomum micranthum f. kanehirae]	-	GO:0019031//viral envelope	-	-
Ccam03g00081	89	7	18	4196	2201	1285	5.343	0.344	1.028	235.965	158.425	89.144	2.23833	161.178	6.17009	2.15e-08	1.06e-06	TT10	-	-	-	--	RWR78417.1 putative laccase-9 [Cinnamomum micranthum f. kanehirae]	-	GO:0005576//extracellular region	GO:0005375//copper ion transmembrane transporter activity;GO:0005507//copper ion binding;GO:0016491//oxidoreductase activity	GO:0006825//copper ion transport
Ccam01g01462	173	200	239	1047	980	540	11.611	10.974	15.256	65.819	78.854	41.877	12.6137	62.1833	2.30154	2.16e-08	1.06e-06	GALS3	-	-	-	--	RWR73033.1 galactan beta-1,4-galactosyltransferase GALS3 [Cinnamomum micranthum f. kanehirae]	-	-	-	-
Ccam05g03162	1	0	0	72	73	40	0.116	0	0	7.81	10.135	5.352	0.038667	7.76567	7.64988	2.21e-08	1.08e-06	--	Metabolism;Metabolism	Global and overview maps;Metabolism of cofactors and vitamins	K18551;K18551	--	RWR86099.1 suppressor of disruption of TFIIS-like protein [Cinnamomum micranthum f. kanehirae]	ko01100//Metabolic pathways;ko00760//Nicotinate and nicotinamide metabolism	-	GO:0008967//phosphoglycolate phosphatase activity;GO:0016787//hydrolase activity;GO:0016791//phosphatase activity;GO:0016862//intramolecular oxidoreductase activity, interconverting keto- and enol-groups;GO:0018784//(S)-2-haloacid dehalogenase activity	GO:0006805//xenobiotic metabolic process;GO:0008152//metabolic process;GO:0009853//photorespiration;GO:0015671//oxygen transport;GO:0019509//L-methionine salvage from methylthioadenosine;GO:0043094//cellular metabolic compound salvage
Ccam09g00959	2837	2413	3911	645	818	1011	141.895	98.673	186.048	30.218	49.051	58.429	142.205	45.8993	-1.63143	2.25e-08	1.1e-06	--	-	-	-	--	RWR92168.1 peptide-N4-N-acetyl-beta-glucosaminylasparagine amidase A-like protein [Cinnamomum micranthum f. kanehirae]	-	-	-	-
Ccam01g00595	546	700	487	161	139	181	16.276	17.06	13.807	4.495	4.968	6.234	15.7143	5.23233	-1.58655	2.27e-08	1.11e-06	IRE4	-	-	-	--	RWR72347.1 putative serine/threonine protein kinase IRE4 isoform X1 [Cinnamomum micranthum f. kanehirae]	-	GO:0005575//cellular_component;GO:0005622//intracellular anatomical structure	GO:0000166//nucleotide binding;GO:0003674//molecular_function;GO:0003824//catalytic activity;GO:0004672//protein kinase activity;GO:0004674//protein serine/threonine kinase activity;GO:0005488//binding;GO:0005524//ATP binding;GO:0016301//kinase activity;GO:0016709//oxidoreductase activity, acting on paired donors, with incorporation or reduction of molecular oxygen, NAD(P)H as one donor, and inco…	GO:0006464//cellular protein modification process;GO:0006468//protein phosphorylation;GO:0006744//ubiquinone biosynthetic process;GO:0006793//phosphorus metabolic process;GO:0006796//phosphate-containing compound metabolic process;GO:0006807//nitrogen compound metabolic process;GO:0007154//cell communication;GO:0007165//signal transduction;GO:0008150//biological_process;GO:0008152//metabolic proc…
Ccam02g01753	27	10	12	111	111	149	2.562	0.776	1.083	9.866	12.628	16.337	1.47367	12.9437	3.13476	2.35e-08	1.14e-06	2ODD19	-	-	-	--	RWR76547.1 LOW QUALITY PROTEIN: 2OG-FeII_Oxy domain-containing protein/DIOX_N domain-containing protein [Cinnamomum micranthum f. kanehirae]	-	-	GO:0003674//molecular_function;GO:0003824//catalytic activity;GO:0005488//binding;GO:0016491//oxidoreductase activity;GO:0016740//transferase activity;GO:0043167//ion binding;GO:0043169//cation binding;GO:0046872//metal ion binding;GO:0051213//dioxygenase activity	GO:0008150//biological_process;GO:0008152//metabolic process
Ccam04g00741	48	12	44	616	170	241	2.733	0.559	2.383	32.851	11.604	15.855	1.89167	20.1033	3.40971	2.35e-08	1.14e-06	CCX1	-	-	-	--	RWR82168.1 Sodium/calcium exchanger membrane region [Cinnamomum micranthum f. kanehirae]	-	GO:0005575//cellular_component;GO:0005622//intracellular anatomical structure;GO:0005737//cytoplasm;GO:0005773//vacuole;GO:0005774//vacuolar membrane;GO:0005887//integral component of plasma membrane;GO:0016020//membrane;GO:0016021//integral component of membrane;GO:0031090//organelle membrane;GO:0031224//intrinsic component of membrane;GO:0043226//organelle;GO:0043227//membrane-bounded organelle…	GO:0003674//molecular_function;GO:0005215//transporter activity;GO:0005432//calcium:sodium antiporter activity;GO:0015291//secondary active transmembrane transporter activity;GO:0015297//antiporter activity;GO:0022804//active transmembrane transporter activity;GO:0022857//transmembrane transporter activity	GO:0006810//transport;GO:0006811//ion transport;GO:0006812//cation transport;GO:0006813//potassium ion transport;GO:0006814//sodium ion transport;GO:0006816//calcium ion transport;GO:0006874//cellular calcium ion homeostasis;GO:0006883//cellular sodium ion homeostasis;GO:0008150//biological_process;GO:0030001//metal ion transport;GO:0051179//localization;GO:0051234//establishment of localization;…
Ccam04g00973	4	1	1	160	30	41	0.271	0.055	0.064	10.138	2.433	3.205	0.13	5.25867	5.33811	2.37e-08	1.14e-06	CYP94C1	-	-	-	--	RWR98164.1 cytochrome P450 94C1 [Cinnamomum micranthum f. kanehirae]	-	-	GO:0005506//iron ion binding;GO:0016705//oxidoreductase activity, acting on paired donors, with incorporation or reduction of molecular oxygen;GO:0020037//heme binding	-
Ccam03g01696	378	346	94	24	43	33	25.22	18.874	5.965	1.5	3.44	2.546	16.6863	2.49533	-2.74136	2.38e-08	1.15e-06	CYP94A1	-	-	-	--	RWR79798.1 cytochrome P450 94B3 [Cinnamomum micranthum f. kanehirae]	-	-	GO:0005506//iron ion binding;GO:0016705//oxidoreductase activity, acting on paired donors, with incorporation or reduction of molecular oxygen;GO:0020037//heme binding	-
Ccam01g01598	27	43	40	223	185	147	5.153	6.709	7.26	39.864	42.329	32.416	6.374	38.203	2.58342	2.42e-08	1.17e-06	--	-	-	-	--	-	-	-	-	-
Ccam05g01404	0	0	0	31	29	60	0	0	0	2.12	2.538	5.061	0.001	3.23967	11.6616	2.47e-08	1.18e-06	SD18	-	-	-	--	RWR84997.1 putative G-type lectin S-receptor-like serine/threonine-protein kinase [Cinnamomum micranthum f. kanehirae]	-	-	GO:0004674//protein serine/threonine kinase activity	GO:0048544//recognition of pollen
Ccam07g00458	70	55	28	270	274	242	2.054	1.319	0.782	7.422	9.641	8.207	1.385	8.42333	2.60451	2.52e-08	1.21e-06	CRK20	-	-	-	--	RWR88273.1 Cysteine-rich receptor-like protein kinase 25 [Cinnamomum micranthum f. kanehirae]	-	GO:0001772//immunological synapse;GO:0009986//cell surface;GO:0016010//dystrophin-associated glycoprotein complex;GO:0016020//membrane;GO:0016021//integral component of membrane;GO:0097197//tetraspanin-enriched microdomain	GO:0004222//metalloendopeptidase activity;GO:0004672//protein kinase activity;GO:0005524//ATP binding;GO:0015276//ligand-gated ion channel activity	GO:0001503//ossification;GO:0006468//protein phosphorylation;GO:0007155//cell adhesion;GO:0009271//phage shock;GO:0042246//tissue regeneration
Ccam03g00100	65	46	34	463	187	239	4.714	2.728	2.345	31.455	16.261	20.03	3.26233	22.582	2.7912	2.56e-08	1.22e-06	AS	-	-	-	--	RWR78434.1 UDP-glucosyltransferase family protein [Cinnamomum micranthum f. kanehirae]	-	-	GO:0003674//molecular_function;GO:0003824//catalytic activity;GO:0008194//UDP-glycosyltransferase activity;GO:0016740//transferase activity;GO:0016757//glycosyltransferase activity;GO:0016758//hexosyltransferase activity;GO:0035251//UDP-glucosyltransferase activity;GO:0046527//glucosyltransferase activity;GO:0050505//hydroquinone glucosyltransferase activity	GO:0008150//biological_process;GO:0008152//metabolic process
Ccam05g03025	10154	17647	15663	4343	4176	4260	896.304	1273.57	1314.99	359.09	441.941	434.508	1161.62	411.846	-1.49596	2.63e-08	1.25e-06	HPR	Metabolism;Metabolism;Metabolism;Metabolism;Metabolism	Global and overview maps;Global and overview maps;Global and overview maps;Carbohydrate metabolism;Amino acid metabolism	K15893;K15893;K15893;K15893;K15893	--	RWR85983.1 glycerate dehydrogenase [Cinnamomum micranthum f. kanehirae]	ko01100//Metabolic pathways;ko01110//Biosynthesis of secondary metabolites;ko01200//Carbon metabolism;ko00630//Glyoxylate and dicarboxylate metabolism;ko00260//Glycine, serine and threonine metabolism	-	GO:0004617//phosphoglycerate dehydrogenase activity;GO:0016491//oxidoreductase activity;GO:0016616//oxidoreductase activity, acting on the CH-OH group of donors, NAD or NADP as acceptor;GO:0050661//NADP binding;GO:0051287//NAD binding;GO:0070403//NAD+ binding	GO:0006564//L-serine biosynthetic process;GO:0006631//fatty acid metabolic process;GO:0009058//biosynthetic process
MSTRG.17477	1233	1453	995	218	200	418	40.306	39.983	34.673	6.78	8.082	15.531	38.3207	10.131	-1.91935	2.71e-08	1.29e-06	APM1	-	-	-	--	RWR80553.1 Peptidase M1, alanine aminopeptidase/leukotriene A4 hydrolase [Cinnamomum micranthum f. kanehirae]	-	GO:0016021//integral component of membrane	GO:0004177//aminopeptidase activity;GO:0008237//metallopeptidase activity;GO:0008270//zinc ion binding	GO:0006508//proteolysis;GO:0016192//vesicle-mediated transport
Ccam01g02766	94	136	118	17	24	15	22.713	26.925	27.267	3.81	6.829	4.177	25.635	4.93867	-2.37592	2.75e-08	1.31e-06	--	-	-	-	--	RWR73864.1 hypothetical protein CKAN_00217100 [Cinnamomum micranthum f. kanehirae]	-	-	GO:0031072//heat shock protein binding;GO:0051082//unfolded protein binding	-
Ccam02g02523	70	46	59	563	235	233	3.992	2.145	3.2	30.075	16.068	15.354	3.11233	20.499	2.71949	2.78e-08	1.32e-06	At1g14780	-	-	-	--	RWR75086.1 MACPF domain-containing protein [Cinnamomum micranthum f. kanehirae]	-	-	-	-
Ccam07g01144	33	55	16	334	282	147	2.301	3.135	1.061	21.811	23.57	11.842	2.16567	19.0743	3.13875	2.88e-08	1.37e-06	PAO2	Metabolism;Metabolism;Metabolism;Metabolism	Global and overview maps;Metabolism of other amino acids;Amino acid metabolism;Metabolism of cofactors and vitamins	K17839;K17839;K17839;K17839	--	RWR88785.1 Flavin amine oxidase [Cinnamomum micranthum f. kanehirae]	ko01100//Metabolic pathways;ko00410//beta-Alanine metabolism;ko00330//Arginine and proline metabolism;ko00770//Pantothenate and CoA biosynthesis	GO:0009331//glycerol-3-phosphate dehydrogenase complex;GO:0009342//glutamate synthase complex (NADPH)	GO:0003824//catalytic activity;GO:0004148//dihydrolipoyl dehydrogenase activity;GO:0004355//glutamate synthase (NADPH) activity;GO:0004362//glutathione-disulfide reductase (NADPH) activity;GO:0004368//glycerol-3-phosphate dehydrogenase (quinone) activity;GO:0004729//oxygen-dependent protoporphyrinogen oxidase activity;GO:0004791//thioredoxin-disulfide reductase activity;GO:0008767//UDP-galactopyr…	GO:0006071//glycerol metabolic process;GO:0006096//glycolytic process;GO:0006400//tRNA modification;GO:0006537//glutamate biosynthetic process;GO:0006744//ubiquinone biosynthetic process;GO:0006779//porphyrin-containing compound biosynthetic process;GO:0006790//sulfur compound metabolic process;GO:0006805//xenobiotic metabolic process;GO:0009228//thiamine biosynthetic process;GO:0009236//cobalami…
Ccam11g02092	8	0	6	119	80	51	1.178	0	0.84	16.413	14.123	8.677	0.672667	13.071	4.28033	3.05e-08	1.44e-06	MYB3	-	-	-	MYB	RWR95904.1 SANT/Myb domain-containing protein [Cinnamomum micranthum f. kanehirae]	-	-	-	-
Ccam02g00362	4	4	0	72	63	42	0.743	0.607	0	12.521	14.023	9.01	0.45	11.8513	4.71898	3.06e-08	1.44e-06	ERF003	-	-	-	ERF	RWR75486.1 ethylene-responsive transcription factor ERF003-like protein [Cinnamomum micranthum f. kanehirae]	-	-	GO:0003700//DNA-binding transcription factor activity	GO:0006355//regulation of transcription, DNA-templated
Ccam05g02594	15	129	163	0	6	1	0.863	6.065	8.916	0	0.414	0.066	5.28133	0.16	-5.04476	3.19e-08	1.51e-06	PII-2	-	-	-	--	RWR85606.1 piriformospora indica-insensitive protein 2-like protein [Cinnamomum micranthum f. kanehirae]	-	-	GO:0005515//protein binding	-
Ccam08g02030	9	6	23	243	93	90	0.526	0.286	1.277	13.286	6.511	6.073	0.696333	8.62333	3.6304	3.23e-08	1.52e-06	GLR2.9	-	-	-	--	RWR91360.1 glutamate receptor 2.8-like protein isoform X2 [Cinnamomum micranthum f. kanehirae]	-	GO:0016020//membrane	GO:0004970//ionotropic glutamate receptor activity;GO:0015276//ligand-gated ion channel activity	-
Ccam01g02845	10	17	16	116	114	75	0.722	1.004	1.099	7.83	9.871	6.259	0.941667	7.98667	3.08431	3.3e-08	1.55e-06	SCPL18	-	-	-	--	RWR73918.1 serine carboxypeptidase-like protein 18 isoform X1 [Cinnamomum micranthum f. kanehirae]	-	-	GO:0004185//serine-type carboxypeptidase activity	GO:0006508//proteolysis
Ccam03g03134	175	161	123	925	573	467	25.331	19.054	16.934	125.416	99.439	78.11	20.4397	100.988	2.30475	3.33e-08	1.56e-06	PEX11C	-	-	-	--	RWR80732.1 Peroxisomal membrane protein 11C [Cinnamomum micranthum f. kanehirae]	-	GO:0005575//cellular_component;GO:0005622//intracellular anatomical structure;GO:0005737//cytoplasm;GO:0005777//peroxisome;GO:0005778//peroxisomal membrane;GO:0005779//integral component of peroxisomal membrane;GO:0005911//cell-cell junction;GO:0009506//plasmodesma;GO:0016020//membrane;GO:0016021//integral component of membrane;GO:0030054//cell junction;GO:0031090//organelle membrane;GO:0031224//…	GO:0003674//molecular_function;GO:0005488//binding;GO:0005515//protein binding;GO:0042802//identical protein binding	GO:0006996//organelle organization;GO:0007031//peroxisome organization;GO:0008150//biological_process;GO:0009987//cellular process;GO:0016043//cellular component organization;GO:0016559//peroxisome fission;GO:0032535//regulation of cellular component size;GO:0044375//regulation of peroxisome size;GO:0048285//organelle fission;GO:0065007//biological regulation;GO:0065008//regulation of biological …
Ccam07g02273	5	1	6	67	67	50	0.499	0.082	0.57	6.269	8.024	5.771	0.383667	6.688	4.12365	3.37e-08	1.58e-06	XTH30	-	-	-	--	RWR89686.1 putative xyloglucan endotransglucosylase/hydrolase protein 30 [Cinnamomum micranthum f. kanehirae]	-	GO:0005575//cellular_component;GO:0005576//extracellular region;GO:0005618//cell wall;GO:0030312//external encapsulating structure;GO:0048046//apoplast;GO:0071944//cell periphery	GO:0003674//molecular_function;GO:0003824//catalytic activity;GO:0004553//hydrolase activity, hydrolyzing O-glycosyl compounds;GO:0016740//transferase activity;GO:0016757//glycosyltransferase activity;GO:0016758//hexosyltransferase activity;GO:0016762//xyloglucan:xyloglucosyl transferase activity;GO:0016787//hydrolase activity;GO:0016798//hydrolase activity, acting on glycosyl bonds;GO:0046527//g…	GO:0005975//carbohydrate metabolic process;GO:0005976//polysaccharide metabolic process;GO:0006073//cellular glucan metabolic process;GO:0008150//biological_process;GO:0008152//metabolic process;GO:0009987//cellular process;GO:0010383//cell wall polysaccharide metabolic process;GO:0010410//hemicellulose metabolic process;GO:0010411//xyloglucan metabolic process;GO:0016043//cellular component orga…
Ccam04g00601	10	1	10	90	69	102	0.377	0.031	0.359	3.182	3.12	4.449	0.255667	3.58367	3.8091	3.38e-08	1.58e-06	RPM1	Organismal Systems	Environmental adaptation	K13457	--	RWR82045.1 disease resistance protein RPM1-like protein [Cinnamomum micranthum f. kanehirae]	ko04626//Plant-pathogen interaction	GO:0019028//viral capsid	GO:0005515//protein binding;GO:0043531//ADP binding	-
Ccam06g01445	43	19	53	270	364	149	5.227	1.888	6.128	30.746	53.053	20.93	4.41433	34.9097	2.98336	3.4e-08	1.59e-06	SGPP	-	-	-	--	RWR87347.1 haloacid dehalogenase-like hydrolase domain-containing protein Sgpp isoform X1 [Cinnamomum micranthum f. kanehirae]	-	-	GO:0008801//beta-phosphoglucomutase activity;GO:0008967//phosphoglycolate phosphatase activity;GO:0016787//hydrolase activity;GO:0016827//hydrolase activity, acting on acid carbon-phosphorus bonds;GO:0018784//(S)-2-haloacid dehalogenase activity	GO:0006805//xenobiotic metabolic process;GO:0008152//metabolic process;GO:0009636//response to toxic substance;GO:0009853//photorespiration;GO:0019635//2-aminoethylphosphonate catabolic process;GO:0019636//phosphonoacetate metabolic process;GO:0019700//organic phosphonate catabolic process;GO:0043094//cellular metabolic compound salvage;GO:0046352//disaccharide catabolic process
Ccam01g02520	670	884	791	205	278	202	33.027	35.627	37.085	9.466	16.43	11.506	35.2463	12.4673	-1.49932	3.47e-08	1.62e-06	--	-	-	-	--	RWR73674.1 hypothetical protein CKAN_00197600 [Cinnamomum micranthum f. kanehirae]	-	GO:0000123//histone acetyltransferase complex	GO:0046820//4-amino-4-deoxychorismate synthase activity	GO:0008153//para-aminobenzoic acid biosynthetic process;GO:0009396//folic acid-containing compound biosynthetic process;GO:0016573//histone acetylation
Ccam06g01529	0	0	2	52	78	54	0	0	0.124	3.181	6.108	4.076	0.041333	4.455	6.75198	3.7e-08	1.72e-06	At4g16820	-	-	-	--	RWR87416.1 phospholipase A1-Ibeta2, chloroplastic [Cinnamomum micranthum f. kanehirae]	-	GO:0005575//cellular_component;GO:0005622//intracellular anatomical structure;GO:0005737//cytoplasm;GO:0009507//chloroplast;GO:0009536//plastid;GO:0043226//organelle;GO:0043227//membrane-bounded organelle;GO:0043229//intracellular organelle;GO:0043231//intracellular membrane-bounded organelle	GO:0003674//molecular_function;GO:0003824//catalytic activity;GO:0004620//phospholipase activity;GO:0004806//triglyceride lipase activity;GO:0008970//phospholipase A1 activity;GO:0016298//lipase activity;GO:0016787//hydrolase activity;GO:0016788//hydrolase activity, acting on ester bonds;GO:0047714//galactolipase activity;GO:0052689//carboxylic ester hydrolase activity	GO:0006629//lipid metabolic process;GO:0008150//biological_process;GO:0008152//metabolic process;GO:0009056//catabolic process;GO:0016042//lipid catabolic process;GO:0044238//primary metabolic process;GO:0071704//organic substance metabolic process;GO:1901575//organic substance catabolic process
Ccam09g00408	6	4	0	97	64	43	0.309	0.168	0	4.674	3.948	2.556	0.159	3.726	4.55053	3.8e-08	1.76e-06	--	-	-	-	--	RWR91880.1 putative LRR receptor-like serine/threonine-protein kinase [Cinnamomum micranthum f. kanehirae]	-	-	GO:0005515//protein binding	-
Ccam09g00701	2	0	0	56	145	30	0.301	0	0	7.894	26.161	5.217	0.100333	13.0907	7.02759	3.86e-08	1.79e-06	--	-	-	-	--	RWR92087.1 PAR1 protein [Cinnamomum micranthum f. kanehirae]	-	-	-	-
Ccam07g02415	67	37	257	1	9	6	4.922	2.222	17.957	0.069	0.793	0.509	8.367	0.457	-4.19444	4.03e-08	1.86e-06	ZAT3	-	-	-	C2H2	RWR89804.1 zinc finger protein ZAT9-like protein [Cinnamomum micranthum f. kanehirae]	-	-	GO:0003677//DNA binding;GO:0046872//metal ion binding	-
Ccam01g02743	899	800	984	67	174	246	50.099	36.449	52.154	3.497	11.625	15.841	46.234	10.321	-2.16337	4.05e-08	1.87e-06	JAL3	-	-	-	--	RWR73844.1 jacalin-related lectin 3 isoform X1 [Cinnamomum micranthum f. kanehirae]	-	-	GO:0016903//oxidoreductase activity, acting on the aldehyde or oxo group of donors	-
Ccam07g00462	221	483	792	93	83	77	40.372	72.138	137.607	15.914	18.178	16.254	83.3723	16.782	-2.31265	4.12e-08	1.9e-06	CRK8	-	-	-	--	RWR88270.1 cysteine-rich receptor-like protein kinase 10 isoform X2 [Cinnamomum micranthum f. kanehirae]	-	-	GO:0004672//protein kinase activity;GO:0005524//ATP binding	GO:0006468//protein phosphorylation
Ccam01g02934	170	236	234	56	33	49	9.292	10.546	12.164	2.867	2.162	3.095	10.6673	2.708	-1.9779	4.55e-08	2.09e-06	RPM1	Organismal Systems	Environmental adaptation	K13457	--	RWR74001.1 disease resistance protein RPM1-like protein [Cinnamomum micranthum f. kanehirae]	ko04626//Plant-pathogen interaction	-	GO:0005515//protein binding	-
Ccam05g02468	53	5	19	413	315	161	8.919	0.688	3.041	65.1	63.552	31.306	4.216	53.3193	3.66071	4.59e-08	2.1e-06	At1g66480	-	-	-	--	RWR85500.1 Plastid movement impaired 2 [Cinnamomum micranthum f. kanehirae]	-	-	-	-
Ccam09g01071	164	62	195	2284	523	767	9.022	2.788	10.202	117.687	34.493	48.753	7.33733	66.9777	3.19035	4.66e-08	2.13e-06	--	-	-	-	--	KAF2318478.1 hypothetical protein GH714_008076 [Hevea brasiliensis]	-	-	-	-
Ccam02g01698	67	88	142	1280	522	319	4.385	4.708	8.838	78.463	40.956	24.122	5.977	47.847	3.00094	4.7e-08	2.15e-06	BGLU22	Metabolism;Metabolism;Metabolism;Metabolism;Metabolism	Global and overview maps;Global and overview maps;Carbohydrate metabolism;Biosynthesis of other secondary metabolites;Metabolism of other amino acids	K01188;K01188;K01188;K01188;K01188	--	RWR76512.1 cyanidin 3-O-glucoside 7-O-glucosyltransferase acyl-glucose-like protein [Cinnamomum micranthum f. kanehirae]	ko01100//Metabolic pathways;ko01110//Biosynthesis of secondary metabolites;ko00500//Starch and sucrose metabolism;ko00999//Biosynthesis of various plant secondary metabolites;ko00460//Cyanoamino acid metabolism	GO:0009341//beta-galactosidase complex	GO:0004553//hydrolase activity, hydrolyzing O-glycosyl compounds;GO:0004565//beta-galactosidase activity	GO:0005975//carbohydrate metabolic process;GO:0006012//galactose metabolic process;GO:0071704//organic substance metabolic process
MSTRG.3288	141	490	299	27	49	57	4.945	14.051	9.974	0.887	2.06	2.31	9.65667	1.75233	-2.46225	4.76e-08	2.17e-06	RGA3	-	-	-	--	RWR74913.1 putative disease resistance protein RGA3 [Cinnamomum micranthum f. kanehirae]	-	-	GO:0005515//protein binding;GO:0009378//four-way junction helicase activity;GO:0043531//ADP binding	GO:0006281//DNA repair;GO:0006310//DNA recombination
Ccam08g00699	328	250	255	3046	832	1125	27.196	16.947	20.109	236.569	82.707	107.784	21.4173	142.353	2.73263	4.86e-08	2.21e-06	AGAL1	Metabolism;Metabolism;Metabolism;Metabolism;Metabolism	Global and overview maps;Lipid metabolism;Carbohydrate metabolism;Lipid metabolism;Glycan biosynthesis and metabolism	K07407;K07407;K07407;K07407;K07407	--	RWR90368.1 alpha-galactosidase 1 [Cinnamomum micranthum f. kanehirae]	ko01100//Metabolic pathways;ko00561//Glycerolipid metabolism;ko00052//Galactose metabolism;ko00600//Sphingolipid metabolism;ko00603//Glycosphingolipid biosynthesis - globo and isoglobo series	-	GO:0004553//hydrolase activity, hydrolyzing O-glycosyl compounds	GO:0005975//carbohydrate metabolic process
Ccam10g01935	84	72	195	10	18	5	4.025	2.82	8.886	0.449	1.034	0.277	5.24367	0.586667	-3.15996	5.32e-08	2.42e-06	BOR2	-	-	-	--	RWR94381.1 putative boron transporter 2 [Cinnamomum micranthum f. kanehirae]	-	GO:0005575//cellular_component;GO:0005886//plasma membrane;GO:0005887//integral component of plasma membrane;GO:0016020//membrane;GO:0016021//integral component of membrane;GO:0031224//intrinsic component of membrane;GO:0031226//intrinsic component of plasma membrane;GO:0071944//cell periphery	GO:0003674//molecular_function;GO:0005215//transporter activity;GO:0005452//inorganic anion exchanger activity;GO:0008509//anion transmembrane transporter activity;GO:0015075//ion transmembrane transporter activity;GO:0015103//inorganic anion transmembrane transporter activity;GO:0015291//secondary active transmembrane transporter activity;GO:0015297//antiporter activity;GO:0015301//anion:anion a…	GO:0006810//transport;GO:0006811//ion transport;GO:0006820//anion transport;GO:0006873//cellular ion homeostasis;GO:0006885//regulation of pH;GO:0007275//multicellular organism development;GO:0008150//biological_process;GO:0009987//cellular process;GO:0015698//inorganic anion transport;GO:0019725//cellular homeostasis;GO:0022622//root system development;GO:0030003//cellular cation homeostasis;GO:…
Ccam09g01745	5360	4362	5539	1834	1489	1833	254.663	169.441	250.299	81.62	84.817	100.631	224.801	89.0227	-1.3364	5.45e-08	2.47e-06	--	-	-	-	--	RWR92758.1 WD40-like protein Beta Propeller [Cinnamomum micranthum f. kanehirae]	-	GO:0030288//outer membrane-bounded periplasmic space	GO:0005215//transporter activity;GO:0005515//protein binding;GO:0047487//oligogalacturonide lyase activity	GO:0006508//proteolysis;GO:0006810//transport;GO:0045490//pectin catabolic process
Ccam04g01428	18	12	45	404	108	208	2.5	1.362	5.943	52.55	17.981	33.375	3.26833	34.6353	3.40562	5.68e-08	2.57e-06	At4g26220	Metabolism;Metabolism;Metabolism;Metabolism;Metabolism	Global and overview maps;Global and overview maps;Biosynthesis of other secondary metabolites;Biosynthesis of other secondary metabolites;Biosynthesis of other secondary metabolites	K00588;K00588;K00588;K00588;K00588	--	RWR82738.1 putative caffeoyl-CoA O-methyltransferase [Cinnamomum micranthum f. kanehirae]	ko01100//Metabolic pathways;ko01110//Biosynthesis of secondary metabolites;ko00940//Phenylpropanoid biosynthesis;ko00941//Flavonoid biosynthesis;ko00945//Stilbenoid, diarylheptanoid and gingerol biosynthesis	-	GO:0004719//protein-L-isoaspartate (D-aspartate) O-methyltransferase activity;GO:0008171//O-methyltransferase activity	GO:0030091//protein repair
Ccam08g00279	77	78	28	428	286	298	7.995	6.622	2.765	41.627	35.603	35.754	5.794	37.6613	2.70045	5.69e-08	2.57e-06	CXE2	-	-	-	--	RWR90043.1 putative carboxylesterase 2 [Cinnamomum micranthum f. kanehirae]	-	-	GO:0016787//hydrolase activity	-
Ccam02g03754	1	0	0	50	238	8	0.15	0	0	7.048	42.94	1.391	0.05	17.1263	8.42007	5.7e-08	2.57e-06	--	-	-	-	--	RWR78050.1 hypothetical protein CKAN_00655900 [Cinnamomum micranthum f. kanehirae]	-	-	-	-
Ccam01g00538	973	1708	1925	352	454	400	106.876	153.387	201.107	36.217	59.788	50.769	153.79	48.9247	-1.65233	5.84e-08	2.63e-06	rps5	Genetic Information Processing	Translation	K02988	--	RWR72294.1 30S ribosomal protein S5, chloroplastic [Cinnamomum micranthum f. kanehirae]	ko03010//Ribosome	GO:0000312//plastid small ribosomal subunit;GO:0000313//organellar ribosome;GO:0000314//organellar small ribosomal subunit;GO:0005575//cellular_component;GO:0005622//intracellular anatomical structure;GO:0005634//nucleus;GO:0005737//cytoplasm;GO:0005739//mitochondrion;GO:0005759//mitochondrial matrix;GO:0005761//mitochondrial ribosome;GO:0005763//mitochondrial small ribosomal subunit;GO:0005840//…	GO:0003674//molecular_function;GO:0003676//nucleic acid binding;GO:0003723//RNA binding;GO:0003735//structural constituent of ribosome;GO:0005198//structural molecule activity;GO:0005488//binding;GO:0019843//rRNA binding;GO:0097159//organic cyclic compound binding;GO:1901363//heterocyclic compound binding	GO:0003002//regionalization;GO:0006139//nucleobase-containing compound metabolic process;GO:0006364//rRNA processing;GO:0006396//RNA processing;GO:0006412//translation;GO:0006518//peptide metabolic process;GO:0006725//cellular aromatic compound metabolic process;GO:0006807//nitrogen compound metabolic process;GO:0006950//response to stress;GO:0006996//organelle organization;GO:0007275//multicellu…
Ccam09g00346	46	30	29	0	0	0	1.75	0.933	1.049	0	0	0	1.244	0.001	-10.2808	6e-08	2.7e-06	At3g14460	-	-	-	--	RWR91774.1 putative disease resistance RPP13-like protein 1 [Cinnamomum micranthum f. kanehirae]	-	-	GO:0005515//protein binding;GO:0043531//ADP binding	-
Ccam02g03336	377	99	436	2908	1831	1386	11.751	2.523	12.924	84.891	68.414	49.908	9.066	67.7377	2.90142	6.3e-08	2.83e-06	AO1	Metabolism;Metabolism;Metabolism;Metabolism;Metabolism;Metabolism;Metabolism;Metabolism	Global and overview maps;Global and overview maps;Biosynthesis of other secondary metabolites;Amino acid metabolism;Amino acid metabolism;Metabolism of other amino acids;Amino acid metabolism;Biosynthesis of other secondary metabolites	K00276;K00276;K00276;K00276;K00276;K00276;K00276;K00276	--	RWR77715.1 Copper amine oxidase [Cinnamomum micranthum f. kanehirae]	ko01100//Metabolic pathways;ko01110//Biosynthesis of secondary metabolites;ko00950//Isoquinoline alkaloid biosynthesis;ko00350//Tyrosine metabolism;ko00260//Glycine, serine and threonine metabolism;ko00410//beta-Alanine metabolism;ko00360//Phenylalanine metabolism;ko00960//Tropane, piperidine and pyridine alkaloid biosynthesis	-	GO:0005507//copper ion binding;GO:0008131//primary amine oxidase activity;GO:0048038//quinone binding	GO:0009308//amine metabolic process
Ccam05g02646	471	537	521	1998	1486	1354	39.053	36.403	41.086	155.175	147.719	129.724	38.8473	144.206	1.89224	6.35e-08	2.85e-06	PPT2	-	-	-	--	RWR85643.1 Drug/metabolite transporter [Cinnamomum micranthum f. kanehirae]	-	GO:0016020//membrane;GO:0016021//integral component of membrane	-	-
MSTRG.8396	88	57	125	10	10	13	13.337	7.082	20.343	1.579	1.926	2.397	13.5873	1.96733	-2.78795	6.38e-08	2.86e-06	--	-	-	-	--	RWR84239.1 U3 small nucleolar RNA-associated protein 25 [Cinnamomum micranthum f. kanehirae]	-	-	-	-
Ccam02g03517	22	29	7	168	131	127	2.178	2.348	0.659	15.582	15.551	14.531	1.72833	15.2213	3.13864	6.52e-08	2.91e-06	At2g40290	Genetic Information Processing	Folding, sorting and degradation	K03237	--	RWR77863.1 eukaryotic translation initiation factor 2 subunit alpha [Cinnamomum micranthum f. kanehirae]	ko04141//Protein processing in endoplasmic reticulum	GO:0000314//organellar small ribosomal subunit;GO:0022627//cytosolic small ribosomal subunit	GO:0003676//nucleic acid binding;GO:0003723//RNA binding;GO:0003735//structural constituent of ribosome;GO:0003743//translation initiation factor activity;GO:0004654//polyribonucleotide nucleotidyltransferase activity	GO:0006402//mRNA catabolic process;GO:0006412//translation
Ccam02g01418	196	454	278	41	79	50	39.854	75.476	53.764	7.809	19.259	11.748	56.3647	12.9387	-2.1231	6.74e-08	3e-06	--	-	-	-	--	PIN17521.1 hypothetical protein CDL12_09799 [Handroanthus impetiginosus]	-	-	-	-
Ccam01g00401	17	27	23	169	135	92	0.576	0.747	0.741	5.359	5.48	3.599	0.688	4.81267	2.80636	6.77e-08	3.01e-06	HMA5	Environmental Information Processing	Signal transduction	K17686	--	KAG9441214.1 hypothetical protein H6P81_017068 [Aristolochia fimbriata]	ko04016//MAPK signaling pathway - plant	GO:0005575//cellular_component;GO:0005622//intracellular anatomical structure;GO:0005886//plasma membrane;GO:0005887//integral component of plasma membrane;GO:0016020//membrane;GO:0016021//integral component of membrane;GO:0031004//potassium ion-transporting ATPase complex;GO:0031224//intrinsic component of membrane;GO:0031226//intrinsic component of plasma membrane;GO:0043226//organelle;GO:00432…	GO:0000166//nucleotide binding;GO:0003674//molecular_function;GO:0003824//catalytic activity;GO:0005215//transporter activity;GO:0005375//copper ion transmembrane transporter activity;GO:0005388//P-type calcium transporter activity;GO:0005488//binding;GO:0005507//copper ion binding;GO:0005524//ATP binding;GO:0008324//cation transmembrane transporter activity;GO:0008556//P-type potassium transmemb…	GO:0000041//transition metal ion transport;GO:0006355//regulation of transcription, DNA-templated;GO:0006545//glycine biosynthetic process;GO:0006564//L-serine biosynthetic process;GO:0006810//transport;GO:0006811//ion transport;GO:0006812//cation transport;GO:0006813//potassium ion transport;GO:0006816//calcium ion transport;GO:0006825//copper ion transport;GO:0006950//response to stress;GO:0008…
Ccam09g01976	318	328	332	89	103	97	11.051	9.319	10.973	2.897	4.291	3.895	10.4477	3.69433	-1.49979	6.84e-08	3.04e-06	NLP1	-	-	-	Nin-like	RWR92951.1 protein NLP4 [Cinnamomum micranthum f. kanehirae]	-	-	GO:0003677//DNA binding;GO:0005515//protein binding	-
Ccam03g02735	2	0	2	70	71	24	0.197	0	0.187	6.455	8.38	2.73	0.128	5.855	5.51545	6.88e-08	3.05e-06	PCO2	-	-	-	--	RWR80402.1 plant cysteine oxidase 2 [Cinnamomum micranthum f. kanehirae]	-	-	GO:0003674//molecular_function;GO:0003824//catalytic activity;GO:0005488//binding;GO:0016491//oxidoreductase activity;GO:0016701//oxidoreductase activity, acting on single donors with incorporation of molecular oxygen;GO:0016702//oxidoreductase activity, acting on single donors with incorporation of molecular oxygen, incorporation of two atoms of oxygen;GO:0043167//ion binding;GO:0043169//cation …	GO:0008150//biological_process;GO:0008152//metabolic process
Ccam07g01324	302	646	228	3821	1465	1846	12.658	22.138	9.089	150.018	73.62	89.407	14.6283	104.348	2.83457	7.09e-08	3.14e-06	TCX2	-	-	-	CPP	RWR88930.1 CRC domain-containing protein TSO1-like protein [Cinnamomum micranthum f. kanehirae]	-	-	-	-
Ccam02g03750	82	228	400	2568	1260	1206	7.176	16.328	33.324	210.715	132.267	122.042	18.9427	155.008	3.03263	7.2e-08	3.18e-06	At3g26430	-	-	-	--	RWR78045.1 GDSL esterase/lipase-like protein isoform X1 [Cinnamomum micranthum f. kanehirae]	-	-	GO:0016788//hydrolase activity, acting on ester bonds	-
Ccam09g01302	1184	1076	1512	462	267	309	182.191	135.369	221.287	66.591	49.258	54.942	179.616	56.9303	-1.65764	7.36e-08	3.25e-06	--	-	-	-	--	RWR92404.1 dehydrin ERD14 [Cinnamomum micranthum f. kanehirae]	-	GO:0005575//cellular_component;GO:0005622//intracellular anatomical structure;GO:0005634//nucleus;GO:0005737//cytoplasm;GO:0005829//cytosol;GO:0005911//cell-cell junction;GO:0009506//plasmodesma;GO:0016020//membrane;GO:0019898//extrinsic component of membrane;GO:0030054//cell junction;GO:0043226//organelle;GO:0043227//membrane-bounded organelle;GO:0043229//intracellular organelle;GO:0043231//intr…	GO:0001786//phosphatidylserine binding;GO:0003674//molecular_function;GO:0003779//actin binding;GO:0005488//binding;GO:0005507//copper ion binding;GO:0005515//protein binding;GO:0005543//phospholipid binding;GO:0008092//cytoskeletal protein binding;GO:0008289//lipid binding;GO:0016151//nickel cation binding;GO:0031210//phosphatidylcholine binding;GO:0043167//ion binding;GO:0043168//anion binding;…	GO:0001101//response to acid chemical;GO:0006950//response to stress;GO:0008150//biological_process;GO:0009266//response to temperature stimulus;GO:0009409//response to cold;GO:0009414//response to water deprivation;GO:0009415//response to water;GO:0009628//response to abiotic stimulus;GO:0009631//cold acclimation;GO:0009719//response to endogenous stimulus;GO:0009725//response to hormone;GO:0009…
Ccam12g00112	27	6	2	318	74	175	2.233	0.406	0.157	24.638	7.338	16.726	0.932	16.234	4.12254	7.4e-08	3.26e-06	SLAH1	-	-	-	--	RWR96125.1 S-type anion channel SLAH1-like protein [Cinnamomum micranthum f. kanehirae]	-	GO:0016021//integral component of membrane	-	GO:0055085//transmembrane transport
Ccam01g00676	99	154	140	1	21	3	5.821	7.403	7.829	0.055	1.48	0.204	7.01767	0.579667	-3.5977	7.54e-08	3.31e-06	NPF6.2	-	-	-	--	RWR72408.1 Proton-dependent oligopeptide transporter family [Cinnamomum micranthum f. kanehirae]	-	GO:0005887//integral component of plasma membrane;GO:0016020//membrane	GO:0008028//monocarboxylic acid transmembrane transporter activity;GO:0015333//peptide:proton symporter activity;GO:0022857//transmembrane transporter activity	GO:0015718//monocarboxylic acid transport;GO:0015833//peptide transport;GO:0055085//transmembrane transport
Ccam11g00700	382	141	266	2941	1069	1030	25.623	7.749	16.981	184.881	86.011	79.884	16.7843	116.925	2.8004	7.62e-08	3.34e-06	CYP71A9	-	-	-	--	RWR94949.1 cytochrome P450 71A9-like protein [Cinnamomum micranthum f. kanehirae]	-	-	GO:0005506//iron ion binding;GO:0016705//oxidoreductase activity, acting on paired donors, with incorporation or reduction of molecular oxygen;GO:0020037//heme binding	-
Ccam03g03073	1166	705	645	5446	2984	2640	76.747	37.939	40.378	335.765	235.476	200.787	51.688	257.343	2.31579	7.88e-08	3.45e-06	EPSPS-1	Metabolism;Metabolism;Metabolism;Metabolism	Global and overview maps;Global and overview maps;Global and overview maps;Amino acid metabolism	K00800;K00800;K00800;K00800	--	RWR80683.1 3-phosphoshikimate 1-carboxyvinyltransferase 2 [Cinnamomum micranthum f. kanehirae]	ko01100//Metabolic pathways;ko01110//Biosynthesis of secondary metabolites;ko01230//Biosynthesis of amino acids;ko00400//Phenylalanine, tyrosine and tryptophan biosynthesis	GO:0005575//cellular_component;GO:0005622//intracellular anatomical structure;GO:0005737//cytoplasm;GO:0009507//chloroplast;GO:0009536//plastid;GO:0043226//organelle;GO:0043227//membrane-bounded organelle;GO:0043229//intracellular organelle;GO:0043231//intracellular membrane-bounded organelle	GO:0003674//molecular_function;GO:0003824//catalytic activity;GO:0003866//3-phosphoshikimate 1-carboxyvinyltransferase activity;GO:0008760//UDP-N-acetylglucosamine 1-carboxyvinyltransferase activity;GO:0016740//transferase activity;GO:0016765//transferase activity, transferring alkyl or aryl (other than methyl) groups	GO:0006082//organic acid metabolic process;GO:0006520//cellular amino acid metabolic process;GO:0006725//cellular aromatic compound metabolic process;GO:0006807//nitrogen compound metabolic process;GO:0006950//response to stress;GO:0008150//biological_process;GO:0008152//metabolic process;GO:0008652//cellular amino acid biosynthetic process;GO:0009058//biosynthetic process;GO:0009072//aromatic am…
Ccam09g00075	2000	461	138	81374	34166	28642	306.366	57.729	20.106	11676.3	6274.91	5069.88	128.067	7673.7	5.90495	8.18e-08	3.57e-06	--	-	-	-	--	-	-	-	GO:0005199//structural constituent of cell wall	-
Ccam11g01143	16	11	12	112	105	63	0.636	0.357	0.453	4.167	5	2.892	0.482	4.01967	3.05997	8.23e-08	3.59e-06	CHX19	-	-	-	--	RWR95126.1 cation/H+ antiporter 19 [Cinnamomum micranthum f. kanehirae]	-	GO:0005575//cellular_component;GO:0005622//intracellular anatomical structure;GO:0005737//cytoplasm;GO:0005768//endosome;GO:0005770//late endosome;GO:0012505//endomembrane system;GO:0016020//membrane;GO:0016021//integral component of membrane;GO:0031224//intrinsic component of membrane;GO:0031410//cytoplasmic vesicle;GO:0031982//vesicle;GO:0043226//organelle;GO:0043227//membrane-bounded organelle…	GO:0003674//molecular_function;GO:0005215//transporter activity;GO:0005451//monovalent cation:proton antiporter activity;GO:0008324//cation transmembrane transporter activity;GO:0015075//ion transmembrane transporter activity;GO:0015078//proton transmembrane transporter activity;GO:0015291//secondary active transmembrane transporter activity;GO:0015297//antiporter activity;GO:0015298//solute:cati…	GO:0006810//transport;GO:0006811//ion transport;GO:0006812//cation transport;GO:0006813//potassium ion transport;GO:0006885//regulation of pH;GO:0008150//biological_process;GO:0030001//metal ion transport;GO:0034220//ion transmembrane transport;GO:0042592//homeostatic process;GO:0048878//chemical homeostasis;GO:0050801//ion homeostasis;GO:0051179//localization;GO:0051234//establishment of localiz…
Ccam06g01280	466	400	362	2295	1812	963	16.145	11.33	11.929	74.478	75.266	38.552	13.1347	62.7653	2.25659	8.34e-08	3.63e-06	CLPD	-	-	-	--	RWR87223.1 chaperone protein ClpD, chloroplastic [Cinnamomum micranthum f. kanehirae]	-	GO:0005575//cellular_component;GO:0005622//intracellular anatomical structure;GO:0005737//cytoplasm;GO:0005829//cytosol;GO:0009360//DNA polymerase III complex;GO:0009368//endopeptidase Clp complex;GO:0009376//HslUV protease complex;GO:0009379//Holliday junction helicase complex;GO:0009507//chloroplast;GO:0009526//plastid envelope;GO:0009532//plastid stroma;GO:0009536//plastid;GO:0009570//chloropl…	GO:0000166//nucleotide binding;GO:0003674//molecular_function;GO:0003678//DNA helicase activity;GO:0003723//RNA binding;GO:0003724//RNA helicase activity;GO:0003824//catalytic activity;GO:0003887//DNA-directed DNA polymerase activity;GO:0003924//GTPase activity;GO:0004176//ATP-dependent peptidase activity;GO:0004222//metalloendopeptidase activity;GO:0004252//serine-type endopeptidase activity;GO:…	GO:0002949//tRNA threonylcarbamoyladenosine modification;GO:0006260//DNA replication;GO:0006281//DNA repair;GO:0006310//DNA recombination;GO:0006355//regulation of transcription, DNA-templated;GO:0006457//protein folding;GO:0006508//proteolysis;GO:0006807//nitrogen compound metabolic process;GO:0006950//response to stress;GO:0006986//response to unfolded protein;GO:0008150//biological_process;GO:…
MSTRG.8460	0	1	0	37	55	63	0	0.059	0	2.46	4.683	5.153	0.019667	4.09867	7.70326	8.49e-08	3.69e-06	--	-	-	-	--	RWR75620.1 serine/threonine-protein phosphatase 6 regulatory ankyrin repeat subunit B-like protein [Cinnamomum micranthum f. kanehirae]	-	-	GO:0016881//acid-amino acid ligase activity	-
Ccam07g01688	780	585	1119	202	244	220	59.212	36.308	80.793	14.364	22.207	19.298	58.771	18.623	-1.65802	8.59e-08	3.73e-06	CIPK5	-	-	-	--	RWR89226.1 Protein kinase domain-containing protein [Cinnamomum micranthum f. kanehirae]	-	GO:0005575//cellular_component;GO:0005622//intracellular anatomical structure;GO:0005737//cytoplasm;GO:0005829//cytosol	GO:0000166//nucleotide binding;GO:0003674//molecular_function;GO:0003824//catalytic activity;GO:0004672//protein kinase activity;GO:0004674//protein serine/threonine kinase activity;GO:0005488//binding;GO:0005524//ATP binding;GO:0016301//kinase activity;GO:0016709//oxidoreductase activity, acting on paired donors, with incorporation or reduction of molecular oxygen, NAD(P)H as one donor, and inco…	GO:0001101//response to acid chemical;GO:0006464//cellular protein modification process;GO:0006468//protein phosphorylation;GO:0006744//ubiquinone biosynthetic process;GO:0006793//phosphorus metabolic process;GO:0006796//phosphate-containing compound metabolic process;GO:0006807//nitrogen compound metabolic process;GO:0007154//cell communication;GO:0007165//signal transduction;GO:0008150//biologi…
Ccam01g04271	65	20	28	556	210	174	4.626	1.164	1.895	37.065	17.918	14.309	2.56167	23.0973	3.17257	8.68e-08	3.76e-06	RIPK	-	-	-	--	RWR75195.1 serine/threonine-protein kinase-like protein [Cinnamomum micranthum f. kanehirae]	-	-	GO:0004672//protein kinase activity;GO:0005524//ATP binding	GO:0006468//protein phosphorylation
Ccam03g00345	2050	4098	3821	760	1007	890	331.895	542.439	588.371	115.254	195.462	166.497	487.568	159.071	-1.61593	8.85e-08	3.83e-06	ndhM	-	-	-	--	RWR78632.1 NADPH-quinone oxidoreductase subunit M, chloroplastic [Cinnamomum micranthum f. kanehirae]	-	GO:0005575//cellular_component;GO:0005622//intracellular anatomical structure;GO:0005737//cytoplasm;GO:0009507//chloroplast;GO:0009534//chloroplast thylakoid;GO:0009535//chloroplast thylakoid membrane;GO:0009536//plastid;GO:0009579//thylakoid;GO:0010598//NAD(P)H dehydrogenase complex (plastoquinone);GO:0016020//membrane;GO:0031976//plastid thylakoid;GO:0031984//organelle subcompartment;GO:0032991…	GO:0003674//molecular_function;GO:0003824//catalytic activity;GO:0005488//binding;GO:0016491//oxidoreductase activity;GO:0016651//oxidoreductase activity, acting on NAD(P)H;GO:0016655//oxidoreductase activity, acting on NAD(P)H, quinone or similar compound as acceptor;GO:0048038//quinone binding	GO:0008150//biological_process;GO:0008152//metabolic process;GO:0009987//cellular process;GO:0010257//NADH dehydrogenase complex assembly;GO:0010258//NADH dehydrogenase complex (plastoquinone) assembly;GO:0016043//cellular component organization;GO:0022607//cellular component assembly;GO:0034622//cellular protein-containing complex assembly;GO:0043933//protein-containing complex subunit organizat…
Ccam02g00577	56	55	54	616	225	190	4.002	3.214	3.67	41.235	19.278	15.69	3.62867	25.401	2.80737	8.95e-08	3.87e-06	CYP716B1	-	-	-	--	OVA13827.1 Cytochrome P450 [Macleaya cordata]	-	-	GO:0005506//iron ion binding;GO:0016705//oxidoreductase activity, acting on paired donors, with incorporation or reduction of molecular oxygen;GO:0020037//heme binding	-
Ccam02g01366	7401	8470	6111	2815	2315	2227	756.96	708.269	594.46	269.685	283.87	263.192	686.563	272.249	-1.33447	8.99e-08	3.87e-06	PAP	-	-	-	--	RWR76282.1 plastid-lipid-associated protein, chloroplastic-like protein [Cinnamomum micranthum f. kanehirae]	-	-	-	-
Ccam02g00328	11199	16681	16031	4098	4893	5169	769.754	937.404	1048	263.84	403.213	410.534	918.386	359.196	-1.35433	9.1e-08	3.92e-06	GAPN	Metabolism;Metabolism;Metabolism;Metabolism	Global and overview maps;Global and overview maps;Carbohydrate metabolism;Carbohydrate metabolism	K00131;K00131;K00131;K00131	--	RWR75459.1 NADP-dependent glyceraldehyde-3-phosphate dehydrogenase isoform X1 [Cinnamomum micranthum f. kanehirae]	ko01100//Metabolic pathways;ko01200//Carbon metabolism;ko00010//Glycolysis / Gluconeogenesis;ko00030//Pentose phosphate pathway	GO:0005575//cellular_component;GO:0005622//intracellular anatomical structure;GO:0005737//cytoplasm	GO:0003674//molecular_function;GO:0003824//catalytic activity;GO:0003842//1-pyrroline-5-carboxylate dehydrogenase activity;GO:0004350//glutamate-5-semialdehyde dehydrogenase activity;GO:0004491//methylmalonate-semialdehyde dehydrogenase (acylating) activity;GO:0004777//succinate-semialdehyde dehydrogenase (NAD+) activity;GO:0008802//betaine-aldehyde dehydrogenase activity;GO:0008886//glyceraldehy…	GO:0006527//arginine catabolic process;GO:0006561//proline biosynthetic process;GO:0006562//proline catabolic process;GO:0006574//valine catabolic process;GO:0006578//amino-acid betaine biosynthetic process;GO:0008150//biological_process;GO:0008152//metabolic process;GO:0009450//gamma-aminobutyric acid catabolic process;GO:0010124//phenylacetate catabolic process
Ccam07g00384	14	78	30	0	0	0	0.623	2.847	1.269	0	0	0	1.57967	0.001	-10.6254	9.24e-08	3.97e-06	At4g27190	Organismal Systems	Environmental adaptation	K13459	--	RWR88347.1 disease resistance-like protein isoform X1 [Cinnamomum micranthum f. kanehirae]	ko04626//Plant-pathogen interaction	GO:0005737//cytoplasm;GO:0009898//cytoplasmic side of plasma membrane;GO:0031083//BLOC-1 complex;GO:0043190//ATP-binding cassette (ABC) transporter complex;GO:0055052//ATP-binding cassette (ABC) transporter complex, substrate-binding subunit-containing	GO:0003677//DNA binding;GO:0003678//DNA helicase activity;GO:0003688//DNA replication origin binding;GO:0003723//RNA binding;GO:0003724//RNA helicase activity;GO:0003924//GTPase activity;GO:0004020//adenylylsulfate kinase activity;GO:0005047//signal recognition particle binding;GO:0005524//ATP binding;GO:0005525//GTP binding;GO:0016818//hydrolase activity, acting on acid anhydrides, in phosphorus…	GO:0000723//telomere maintenance;GO:0002949//tRNA threonylcarbamoyladenosine modification;GO:0006270//DNA replication initiation;GO:0006275//regulation of DNA replication;GO:0006281//DNA repair;GO:0006400//tRNA modification;GO:0006790//sulfur compound metabolic process;GO:0006824//cobalt ion transport;GO:0009306//protein secretion;GO:0015840//urea transport;GO:0032297//negative regulation of DNA-…
Ccam09g02137	48	41	46	435	183	164	3.279	2.29	2.989	27.838	14.99	12.947	2.85267	18.5917	2.70427	9.37e-08	4.02e-06	SKIP11	-	-	-	--	RWR93093.1 F-box/kelch-repeat protein [Cinnamomum micranthum f. kanehirae]	-	-	GO:0005515//protein binding	-
MSTRG.17178	101	84	169	0	13	12	3.823	2.591	6.072	0	0.584	0.509	4.162	0.364333	-3.51395	9.51e-08	4.07e-06	MIK2	-	-	-	--	RWR97550.1 LOW QUALITY PROTEIN: putative leucine-rich repeat receptor-like protein kinase [Cinnamomum micranthum f. kanehirae]	-	-	GO:0004672//protein kinase activity;GO:0005515//protein binding;GO:0005524//ATP binding	GO:0006468//protein phosphorylation
Ccam02g02826	22	17	36	209	125	120	2.703	1.708	4.207	24.056	18.415	17.039	2.87267	19.8367	2.78771	9.6e-08	4.1e-06	tmem45b	-	-	-	--	RWR77260.1 transmembrane protein 45B-like protein [Cinnamomum micranthum f. kanehirae]	-	-	-	-
Ccam09g02175	108	110	11	784	754	561	14.699	12.24	1.424	99.946	123.031	88.224	9.45433	103.734	3.45576	9.89e-08	4.22e-06	EXPA1	-	-	-	--	RWR93120.1 expansin-A1 isoform X1 [Cinnamomum micranthum f. kanehirae]	-	-	-	-
Ccam09g00522	80	2	3	8676	6451	3212	11.222	0.2	0.403	1147.22	1091.81	523.913	3.94167	920.981	7.86822	1e-07	4.26e-06	TL1	-	-	-	--	RWR91969.1 thaumatin-like protein 1 [Cinnamomum micranthum f. kanehirae]	-	-	-	-
Ccam03g03986	48	36	62	0	2	3	4.281	2.625	5.26	0	0.214	0.309	4.05533	0.174333	-4.5399	1e-07	4.26e-06	ESK1	-	-	-	--	RWR81422.1 PMR5 N-terminal domain-containing protein [Cinnamomum micranthum f. kanehirae]	-	-	-	-
Ccam10g00083	8	0	4	201	50	42	0.448	0	0.213	10.544	3.357	2.718	0.220333	5.53967	4.65204	1.02e-07	4.33e-06	SLAH3	-	-	-	--	RWR93175.1 S-type anion channel SLAH2-like protein isoform X2 [Cinnamomum micranthum f. kanehirae]	-	GO:0016021//integral component of membrane	-	GO:0055085//transmembrane transport
Ccam02g00584	213	36	158	1359	985	662	23.857	3.297	16.831	142.575	132.267	85.676	14.6617	120.173	3.03499	1.02e-07	4.34e-06	NAC068	-	-	-	NAC	RWR75745.1 NAC domain-containing protein 68-like protein [Cinnamomum micranthum f. kanehirae]	-	-	GO:0003677//DNA binding	GO:0006355//regulation of transcription, DNA-templated
Ccam02g00033	56	50	41	298	232	153	2.339	1.707	1.628	11.657	11.616	7.383	1.89133	10.2187	2.43373	1.05e-07	4.43e-06	SBT2.5	-	-	-	--	RWR75225.1 Peptidase S8/S53 domain-containing protein [Cinnamomum micranthum f. kanehirae]	-	GO:0005618//cell wall;GO:0016020//membrane	GO:0004252//serine-type endopeptidase activity;GO:0008236//serine-type peptidase activity	GO:0006508//proteolysis;GO:0009306//protein secretion
Ccam09g00285	221	209	403	54	37	72	11.491	8.885	19.93	2.63	2.306	4.326	13.4353	3.08733	-2.1216	1.06e-07	4.49e-06	mcfF	-	-	-	--	RWR91744.1 Mitochondrial carrier protein [Cinnamomum micranthum f. kanehirae]	-	-	GO:0005537//mannose binding	GO:0050690//regulation of defense response to virus by virus
Ccam01g02746	483	356	321	2145	1112	1270	33.468	20.168	21.155	139.221	92.379	101.685	24.9303	111.095	2.15582	1.13e-07	4.75e-06	CYP85A1	Metabolism;Metabolism;Metabolism	Global and overview maps;Global and overview maps;Metabolism of terpenoids and polyketides	K09590;K09590;K09590	--	RWR73846.1 brassinosteroid-6-oxidase [Cinnamomum micranthum f. kanehirae]	ko01100//Metabolic pathways;ko01110//Biosynthesis of secondary metabolites;ko00905//Brassinosteroid biosynthesis	GO:0005575//cellular_component;GO:0016020//membrane;GO:0016021//integral component of membrane;GO:0031224//intrinsic component of membrane	GO:0003674//molecular_function;GO:0003824//catalytic activity;GO:0004497//monooxygenase activity;GO:0005488//binding;GO:0005506//iron ion binding;GO:0016491//oxidoreductase activity;GO:0016705//oxidoreductase activity, acting on paired donors, with incorporation or reduction of molecular oxygen;GO:0020037//heme binding;GO:0043167//ion binding;GO:0043169//cation binding;GO:0046872//metal ion bindi…	GO:0000226//microtubule cytoskeleton organization;GO:0001578//microtubule bundle formation;GO:0006091//generation of precursor metabolites and energy;GO:0006629//lipid metabolic process;GO:0006694//steroid biosynthetic process;GO:0006996//organelle organization;GO:0007010//cytoskeleton organization;GO:0007017//microtubule-based process;GO:0007275//multicellular organism development;GO:0008150//bi…
Ccam04g03275	16	83	109	1	1	0	0.705	3.041	4.655	0.042	0.055	0	2.80033	0.032333	-6.43643	1.13e-07	4.77e-06	TRP3	-	-	-	--	XP_042958210.1 uncharacterized protein LOC122293820 [Carya illinoinensis]	-	-	GO:0005524//ATP binding	GO:0007059//chromosome segregation;GO:0030261//chromosome condensation
Ccam07g00016	369	1458	2295	178	219	192	14.623	47.24	86.503	6.608	10.405	8.792	49.4553	8.60167	-2.52344	1.14e-07	4.79e-06	LIS	Metabolism;Metabolism	Global and overview maps;Metabolism of terpenoids and polyketides	K17982;K17982	--	RWR88024.1 diterpene geranyllinalool synthase [Cinnamomum micranthum f. kanehirae]	ko01110//Biosynthesis of secondary metabolites;ko00904//Diterpenoid biosynthesis	-	GO:0000287//magnesium ion binding;GO:0010333//terpene synthase activity;GO:0016829//lyase activity	-
Ccam05g00255	11	0	1	743	449	329	1.041	0	0.09	65.858	50.939	35.974	0.377	50.9237	7.07763	1.14e-07	4.8e-06	PUP3	-	-	-	--	RWR84180.1 purine permease 1-like protein [Cinnamomum micranthum f. kanehirae]	-	GO:0000139//Golgi membrane;GO:0016020//membrane;GO:0016021//integral component of membrane	GO:0015165//pyrimidine nucleotide-sugar transmembrane transporter activity	GO:0090481//pyrimidine nucleotide-sugar transmembrane transport
Ccam02g03724	14	7	12	77	95	72	0.467	0.191	0.381	2.406	3.8	2.775	0.346333	2.99367	3.11168	1.19e-07	4.98e-06	At3g47570	-	-	-	--	RWR78024.1 putative LRR receptor-like serine/threonine-protein kinase [Cinnamomum micranthum f. kanehirae]	-	-	GO:0004672//protein kinase activity;GO:0005515//protein binding;GO:0005524//ATP binding	GO:0006468//protein phosphorylation
Ccam03g00060	0	0	0	10	123	18	0	0	0	2.54	39.981	5.639	0.001	16.0533	13.9706	1.2e-07	5.01e-06	--	-	-	-	--	XP_010661048.1 PREDICTED: uncharacterized protein LOC100242238 [Vitis vinifera]	-	-	-	-
Ccam02g01392	0	0	1	119	54	17	0	0	0.102	11.899	6.911	2.097	0.034	6.969	7.67927	1.2e-07	5.02e-06	--	-	-	-	--	RWR76293.1 DUF506 domain-containing protein [Cinnamomum micranthum f. kanehirae]	-	-	-	-
MSTRG.25230	198	367	494	72	55	87	10.122	13.593	28.583	2.972	3.629	5.026	17.4327	3.87567	-2.16928	1.2e-07	5.02e-06	--	-	-	-	--	-	-	-	-	-
Ccam03g00511	1199	689	2274	295	200	309	91.836	43.147	165.658	21.165	18.366	27.348	100.214	22.293	-2.16842	1.22e-07	5.08e-06	CAX3	-	-	-	--	RWR78805.1 Sodium/calcium exchanger membrane region [Cinnamomum micranthum f. kanehirae]	-	GO:0016021//integral component of membrane	GO:0015368//calcium:cation antiporter activity	GO:0006816//calcium ion transport;GO:0055085//transmembrane transport
Ccam02g01558	2649	4969	3651	941	1146	1183	83.48	128.027	109.431	27.777	43.298	43.078	106.979	38.051	-1.49133	1.23e-07	5.13e-06	SOQ1	-	-	-	--	OVA13591.1 NHL repeat [Macleaya cordata]	-	GO:0005575//cellular_component;GO:0005622//intracellular anatomical structure;GO:0005737//cytoplasm;GO:0009507//chloroplast;GO:0009532//plastid stroma;GO:0009534//chloroplast thylakoid;GO:0009535//chloroplast thylakoid membrane;GO:0009536//plastid;GO:0009570//chloroplast stroma;GO:0009579//thylakoid;GO:0016020//membrane;GO:0016021//integral component of membrane;GO:0031224//intrinsic component of…	GO:0003674//molecular_function;GO:0003824//catalytic activity;GO:0004064//arylesterase activity;GO:0005488//binding;GO:0005515//protein binding;GO:0008801//beta-phosphoglucomutase activity;GO:0008967//phosphoglycolate phosphatase activity;GO:0015036//disulfide oxidoreductase activity;GO:0016209//antioxidant activity;GO:0016491//oxidoreductase activity;GO:0016787//hydrolase activity;GO:0016827//hy…	GO:0006805//xenobiotic metabolic process;GO:0008150//biological_process;GO:0008152//metabolic process;GO:0009314//response to radiation;GO:0009416//response to light stimulus;GO:0009628//response to abiotic stimulus;GO:0009636//response to toxic substance;GO:0009853//photorespiration;GO:0009987//cellular process;GO:0010196//nonphotochemical quenching;GO:0019635//2-aminoethylphosphonate catabolic …
Ccam01g00297	1	0	0	69	58	28	0.133	0	0	8.624	9.279	4.317	0.044333	7.40667	7.38429	1.27e-07	5.29e-06	MYB20	-	-	-	MYB	RWR72090.1 protein ODORANT1 [Cinnamomum micranthum f. kanehirae]	-	-	-	-
Ccam07g00962	235	143	855	6591	2143	2613	35.806	17.83	124.012	941.498	391.808	460.498	59.216	597.935	3.33593	1.3e-07	5.4e-06	tlp	-	-	-	--	RWR88667.1 thaumatin-like protein [Cinnamomum micranthum f. kanehirae]	-	-	-	-
Ccam03g00079	62	50	55	202	368	194	2.765	1.823	2.333	8.438	19.676	9.997	2.307	12.7037	2.46116	1.31e-07	5.4e-06	BXL4	Metabolism;Metabolism	Global and overview maps;Carbohydrate metabolism	K15920;K15920	--	KAF8404504.1 hypothetical protein HHK36_009389 [Tetracentron sinense]	ko01100//Metabolic pathways;ko00520//Amino sugar and nucleotide sugar metabolism	-	GO:0004553//hydrolase activity, hydrolyzing O-glycosyl compounds	GO:0005975//carbohydrate metabolic process
Ccam01g03218	0	0	0	29	55	19	0	0	0	1.158	2.809	0.936	0.001	1.63433	10.6745	1.37e-07	5.65e-06	At3g50780	-	-	-	--	RWR74241.1 BTB/POZ domain-containing-like protein [Cinnamomum micranthum f. kanehirae]	-	-	GO:0005515//protein binding	-
Ccam01g01742	889	268	598	78	135	107	49.061	12.092	31.388	4.032	8.932	6.823	30.847	6.59567	-2.22554	1.38e-07	5.67e-06	CSLE6	-	-	-	--	RWR73226.1 cellulose synthase-like protein E6 [Cinnamomum micranthum f. kanehirae]	-	GO:0016020//membrane	GO:0008375//acetylglucosaminyltransferase activity;GO:0016760//cellulose synthase (UDP-forming) activity	GO:0030244//cellulose biosynthetic process;GO:0042710//biofilm formation
Ccam08g00106	163	90	4	1	0	0	17.962	8.109	0.419	0.103	0	0	8.83	0.034333	-8.00666	1.41e-07	5.81e-06	--	-	-	-	--	-	-	-	-	-
MSTRG.22682	365	415	641	91	147	114	20.154	18.735	33.663	4.707	9.731	7.274	24.184	7.23733	-1.74052	1.41e-07	5.81e-06	--	-	-	-	--	RWR88764.1 pentatricopeptide repeat-containing protein, chloroplastic [Cinnamomum micranthum f. kanehirae]	-	-	-	-
Ccam06g01758	20	5	1	116	164	81	2.423	0.495	0.115	13.162	23.818	11.338	1.011	16.106	3.99374	1.45e-07	5.95e-06	CYP80B1	-	-	-	--	RWR87606.1 Geraniol 8-hydroxylase [Cinnamomum micranthum f. kanehirae]	-	-	GO:0005506//iron ion binding;GO:0016705//oxidoreductase activity, acting on paired donors, with incorporation or reduction of molecular oxygen;GO:0020037//heme binding	-
Ccam01g03250	4	0	0	120	68	18	0.639	0	0	17.943	13.014	3.32	0.213	11.4257	5.74528	1.48e-07	6.07e-06	ATHB-40	-	-	-	HD-ZIP	RWR74266.1 homeobox-leucine zipper protein ATHB-40 [Cinnamomum micranthum f. kanehirae]	-	-	GO:0003677//DNA binding;GO:0043565//sequence-specific DNA binding	GO:0006355//regulation of transcription, DNA-templated;GO:0006886//intracellular protein transport;GO:0016192//vesicle-mediated transport;GO:0070206//protein trimerization
Ccam12g01070	1719	2186	3128	12038	10381	5856	172.207	179.043	298.036	1129.6	1246.81	677.869	216.429	1018.09	2.23391	1.49e-07	6.1e-06	GAPC	Metabolism;Metabolism;Metabolism;Metabolism;Metabolism;Metabolism	Global and overview maps;Global and overview maps;Global and overview maps;Global and overview maps;Carbohydrate metabolism;Energy metabolism	K00134;K00134;K00134;K00134;K00134;K00134	--	RWR96916.1 glyceraldehyde-3-phosphate dehydrogenase, cytosolic [Cinnamomum micranthum f. kanehirae]	ko01100//Metabolic pathways;ko01110//Biosynthesis of secondary metabolites;ko01200//Carbon metabolism;ko01230//Biosynthesis of amino acids;ko00010//Glycolysis / Gluconeogenesis;ko00710//Carbon fixation in photosynthetic organisms	GO:0005575//cellular_component;GO:0005622//intracellular anatomical structure;GO:0005737//cytoplasm	GO:0000166//nucleotide binding;GO:0003674//molecular_function;GO:0003824//catalytic activity;GO:0004073//aspartate-semialdehyde dehydrogenase activity;GO:0004365//glyceraldehyde-3-phosphate dehydrogenase (NAD+) (phosphorylating) activity;GO:0005488//binding;GO:0008839//4-hydroxy-tetrahydrodipicolinate reductase;GO:0016491//oxidoreductase activity;GO:0016620//oxidoreductase activity, acting on the…	GO:0005975//carbohydrate metabolic process;GO:0005996//monosaccharide metabolic process;GO:0006006//glucose metabolic process;GO:0006082//organic acid metabolic process;GO:0006090//pyruvate metabolic process;GO:0006091//generation of precursor metabolites and energy;GO:0006094//gluconeogenesis;GO:0006096//glycolytic process;GO:0006139//nucleobase-containing compound metabolic process;GO:0006163//…
Ccam04g03116	184	106	165	810	586	444	10.989	5.176	9.372	45.312	41.958	30.64	8.51233	39.3033	2.20702	1.5e-07	6.1e-06	PDIL1-4	Genetic Information Processing	Folding, sorting and degradation	K09580	--	RWR83946.1 protein disulfide isomerase-like protein 1-4 [Cinnamomum micranthum f. kanehirae]	ko04141//Protein processing in endoplasmic reticulum	GO:0005575//cellular_component;GO:0005576//extracellular region;GO:0005618//cell wall;GO:0005622//intracellular anatomical structure;GO:0005634//nucleus;GO:0005737//cytoplasm;GO:0005739//mitochondrion;GO:0005773//vacuole;GO:0005774//vacuolar membrane;GO:0005783//endoplasmic reticulum;GO:0005788//endoplasmic reticulum lumen;GO:0009507//chloroplast;GO:0009536//plastid;GO:0012505//endomembrane syste…	GO:0003674//molecular_function;GO:0003756//protein disulfide isomerase activity;GO:0003824//catalytic activity;GO:0015036//disulfide oxidoreductase activity;GO:0016209//antioxidant activity;GO:0016491//oxidoreductase activity;GO:0016667//oxidoreductase activity, acting on a sulfur group of donors;GO:0016853//isomerase activity;GO:0016860//intramolecular oxidoreductase activity;GO:0016864//intramo…	GO:0000398//mRNA splicing, via spliceosome;GO:0006457//protein folding;GO:0006790//sulfur compound metabolic process;GO:0006950//response to stress;GO:0006979//response to oxidative stress;GO:0008150//biological_process;GO:0009306//protein secretion;GO:0009987//cellular process;GO:0019725//cellular homeostasis;GO:0033554//cellular response to stress;GO:0034976//response to endoplasmic reticulum s…
Ccam01g01189	582	289	155	50	48	68	56.643	22.996	14.348	4.558	5.601	7.647	31.329	5.93533	-2.4001	1.55e-07	6.31e-06	ZIP11	-	-	-	--	RWR72832.1 zinc transporter 11-like protein [Cinnamomum micranthum f. kanehirae]	-	GO:0005575//cellular_component;GO:0005886//plasma membrane;GO:0016020//membrane;GO:0016021//integral component of membrane;GO:0031224//intrinsic component of membrane;GO:0071944//cell periphery	GO:0003674//molecular_function;GO:0005215//transporter activity;GO:0005385//zinc ion transmembrane transporter activity;GO:0008324//cation transmembrane transporter activity;GO:0015075//ion transmembrane transporter activity;GO:0015318//inorganic molecular entity transmembrane transporter activity;GO:0022857//transmembrane transporter activity;GO:0022890//inorganic cation transmembrane transporte…	GO:0000041//transition metal ion transport;GO:0006810//transport;GO:0006811//ion transport;GO:0006812//cation transport;GO:0006829//zinc ion transport;GO:0008150//biological_process;GO:0030001//metal ion transport;GO:0034220//ion transmembrane transport;GO:0051179//localization;GO:0051234//establishment of localization;GO:0055085//transmembrane transport;GO:0071577//zinc ion transmembrane transpo…
Ccam05g00609	286	87	80	1266	1500	515	30.627	7.617	8.148	126.989	192.582	63.726	15.464	127.766	3.04651	1.56e-07	6.33e-06	JA2L	-	-	-	NAC	RWR84479.1 NAC domain-containing protein 72 [Cinnamomum micranthum f. kanehirae]	-	GO:0005575//cellular_component;GO:0005622//intracellular anatomical structure;GO:0005634//nucleus;GO:0043226//organelle;GO:0043227//membrane-bounded organelle;GO:0043229//intracellular organelle;GO:0043231//intracellular membrane-bounded organelle	GO:0003674//molecular_function;GO:0003676//nucleic acid binding;GO:0003677//DNA binding;GO:0005488//binding;GO:0097159//organic cyclic compound binding;GO:1901363//heterocyclic compound binding	GO:0006139//nucleobase-containing compound metabolic process;GO:0006351//transcription, DNA-templated;GO:0006355//regulation of transcription, DNA-templated;GO:0006725//cellular aromatic compound metabolic process;GO:0006807//nitrogen compound metabolic process;GO:0008150//biological_process;GO:0008152//metabolic process;GO:0009058//biosynthetic process;GO:0009059//macromolecule biosynthetic proc…
Ccam04g00238	14	43	12	243	177	115	1.89	4.747	1.541	30.733	28.653	17.942	2.726	25.776	3.24117	1.58e-07	6.4e-06	MTN1	Metabolism;Metabolism	Global and overview maps;Amino acid metabolism	K01244;K01244	--	RWR81737.1 5'-methylthioadenosine/S-adenosylhomocysteine nucleosidase 2 [Cinnamomum micranthum f. kanehirae]	ko01100//Metabolic pathways;ko00270//Cysteine and methionine metabolism	-	GO:0003674//molecular_function;GO:0003677//DNA binding;GO:0003824//catalytic activity;GO:0008477//purine nucleosidase activity;GO:0008782//adenosylhomocysteine nucleosidase activity;GO:0008930//methylthioadenosine nucleosidase activity;GO:0016787//hydrolase activity;GO:0016798//hydrolase activity, acting on glycosyl bonds;GO:0016799//hydrolase activity, hydrolyzing N-glycosyl compounds	GO:0000003//reproduction;GO:0000096//sulfur amino acid metabolic process;GO:0000097//sulfur amino acid biosynthetic process;GO:0006082//organic acid metabolic process;GO:0006139//nucleobase-containing compound metabolic process;GO:0006520//cellular amino acid metabolic process;GO:0006555//methionine metabolic process;GO:0006725//cellular aromatic compound metabolic process;GO:0006790//sulfur comp…
Ccam03g01844	252	226	180	1257	564	833	40.227	29.496	27.328	187.952	107.94	153.649	32.3503	149.847	2.21164	1.63e-07	6.61e-06	ATJ20	-	-	-	--	RWR79937.1 chaperone protein dnaJ 20, chloroplastic-like protein isoform X1 [Cinnamomum micranthum f. kanehirae]	-	-	GO:0005515//protein binding	GO:0006457//protein folding;GO:0009408//response to heat
Ccam07g01122	42	14	1	372	236	176	2.824	0.77	0.064	23.432	19.027	13.676	1.21933	18.7117	3.93977	1.66e-07	6.71e-06	TYDC2	Metabolism;Metabolism;Metabolism;Metabolism;Metabolism;Metabolism;Metabolism;Metabolism	Global and overview maps;Global and overview maps;Amino acid metabolism;Biosynthesis of other secondary metabolites;Amino acid metabolism;Amino acid metabolism;Biosynthesis of other secondary metabolites;Biosynthesis of other secondary metabolites	K01593;K01593;K01593;K01593;K01593;K01593;K01593;K01593	--	RWR88767.1 tyrosine/DOPA decarboxylase 2-like protein [Cinnamomum micranthum f. kanehirae]	ko01100//Metabolic pathways;ko01110//Biosynthesis of secondary metabolites;ko00380//Tryptophan metabolism;ko00950//Isoquinoline alkaloid biosynthesis;ko00350//Tyrosine metabolism;ko00360//Phenylalanine metabolism;ko00965//Betalain biosynthesis;ko00901//Indole alkaloid biosynthesis	-	GO:0004837//tyrosine decarboxylase activity;GO:0016829//lyase activity;GO:0016831//carboxy-lyase activity;GO:0030170//pyridoxal phosphate binding	GO:0006520//cellular amino acid metabolic process;GO:0006572//tyrosine catabolic process;GO:0009058//biosynthetic process;GO:0015940//pantothenate biosynthetic process;GO:0019752//carboxylic acid metabolic process
Ccam07g02027	451	725	477	142	177	147	21.047	27.662	21.172	6.207	9.903	7.927	23.2937	8.01233	-1.53964	1.7e-07	6.86e-06	--	-	-	-	--	XP_028089345.1 uncharacterized protein LOC114289776 isoform X1 [Camellia sinensis]	-	-	-	-
Ccam03g03488	282	171	307	1373	1176	656	31.689	15.71	32.811	144.518	158.434	85.178	26.7367	129.377	2.27469	1.71e-07	6.91e-06	TKPR1	-	-	-	--	RWR81025.1 cinnamoyl-CoA reductase-like protein SNL6 [Cinnamomum micranthum f. kanehirae]	-	-	GO:0003824//catalytic activity;GO:0003854//3-beta-hydroxy-delta5-steroid dehydrogenase activity;GO:0003978//UDP-glucose 4-epimerase activity;GO:0016616//oxidoreductase activity, acting on the CH-OH group of donors, NAD or NADP as acceptor;GO:0016757//glycosyltransferase activity;GO:0051287//NAD binding	GO:0005975//carbohydrate metabolic process;GO:0006012//galactose metabolic process;GO:0006694//steroid biosynthetic process
Ccam06g01795	43	17	18	222	181	108	1.925	0.622	0.766	9.31	9.716	5.587	1.10433	8.20433	2.89321	1.72e-07	6.91e-06	OPT7	-	-	-	--	RWR87641.1 oligopeptide transporter 7-like protein [Cinnamomum micranthum f. kanehirae]	-	GO:0005575//cellular_component;GO:0005886//plasma membrane;GO:0005887//integral component of plasma membrane;GO:0016020//membrane;GO:0016021//integral component of membrane;GO:0031224//intrinsic component of membrane;GO:0031226//intrinsic component of plasma membrane;GO:0071944//cell periphery	GO:0003674//molecular_function;GO:0005215//transporter activity;GO:0022857//transmembrane transporter activity;GO:0035673//oligopeptide transmembrane transporter activity;GO:0042887//amide transmembrane transporter activity;GO:1904680//peptide transmembrane transporter activity	GO:0006810//transport;GO:0006857//oligopeptide transport;GO:0008104//protein localization;GO:0008150//biological_process;GO:0015031//protein transport;GO:0015833//peptide transport;GO:0033036//macromolecule localization;GO:0035672//oligopeptide transmembrane transport;GO:0042886//amide transport;GO:0045184//establishment of protein localization;GO:0051179//localization;GO:0051234//establishment o…
Ccam08g00339	16	2	0	129	142	71	1.109	0.113	0	8.373	11.797	5.685	0.407333	8.61833	4.40313	1.72e-07	6.94e-06	CYP719A21	Metabolism;Metabolism;Metabolism	Global and overview maps;Global and overview maps;Biosynthesis of other secondary metabolites	K13395;K13395;K13395	--	RWR90097.1 S-canadine synthase-like protein [Cinnamomum micranthum f. kanehirae]	ko01100//Metabolic pathways;ko01110//Biosynthesis of secondary metabolites;ko00950//Isoquinoline alkaloid biosynthesis	-	GO:0005506//iron ion binding;GO:0016705//oxidoreductase activity, acting on paired donors, with incorporation or reduction of molecular oxygen;GO:0017111//nucleoside-triphosphatase activity;GO:0020037//heme binding	-
Ccam02g01472	151	176	353	52	35	40	7.327	6.982	16.291	2.363	2.036	2.243	10.2	2.214	-2.20384	1.73e-07	6.95e-06	PCMP-H69	-	-	-	--	RWR76355.1 pentatricopeptide repeat-containing protein, mitochondrial-like protein isoform X1 [Cinnamomum micranthum f. kanehirae]	-	GO:0030964//NADH dehydrogenase complex	GO:0008270//zinc ion binding;GO:0045182//translation regulator activity;GO:0050136//NADH dehydrogenase (quinone) activity	GO:0006417//regulation of translation;GO:0042981//regulation of apoptotic process
Ccam04g01609	254	629	576	123	104	91	22.834	46.23	49.249	10.357	11.209	9.453	39.4377	10.3397	-1.93138	1.74e-07	6.96e-06	At1g67280	Metabolism;Metabolism	Global and overview maps;Carbohydrate metabolism	K01759;K01759	--	RWR82876.1 putative lactoylglutathione lyase, chloroplastic [Cinnamomum micranthum f. kanehirae]	ko01100//Metabolic pathways;ko00620//Pyruvate metabolism	-	GO:0003868//4-hydroxyphenylpyruvate dioxygenase activity;GO:0004462//lactoylglutathione lyase activity;GO:0005515//protein binding;GO:0008687//3,4-dihydroxyphenylacetate 2,3-dioxygenase activity;GO:0018577//catechol 2,3-dioxygenase activity	GO:0005975//carbohydrate metabolic process;GO:0006559//L-phenylalanine catabolic process;GO:0006572//tyrosine catabolic process;GO:0009712//catechol-containing compound metabolic process;GO:0051596//methylglyoxal catabolic process
[truncated: 2,213 more rows]

## Sheet: Table S6
Table S6. Differentially expressed genes belonging to the AP2/ERF gene family.
[truncated: 24 more rows]

[truncated: 2 more sheets: Table S7, Table S8]
